# Supplementary material for: Peripheral gene dysregulation in Negr1-deficient mice: insights into possible links with affective behavior
Source: Front Mol Neurosci. 2025 Jul 8;18:1602201. doi: 10.3389/fnmol.2025.1602201 (PMC12279845; doi:10.3389/fnmol.2025.1602201)
Supplement: Supplementary Table 2 — Genes showing more than 2-fold change. [file Table_2.xlsx]

## Sheet: Intestine
Gene symbol	Log2Fold increase		Gene symbol	Log2Fold decrease
2010109I03Rik	26.3638		Rnu11	0.0959976
Ada	19.5114		Hspa1a	0.121501
Enpp3	17.6064		Fosb	0.12964
Car1	16.2676		Mzb1	0.132626
Apoa4	15.7861		Nr4a1	0.136508
Tmprss15	12.6034		Col1a2	0.152072
Clca4a	12.0332		Jchain	0.154749
Nt5e	11.4453		Klf2	0.16323
Bambi-ps1	11.3447		Atf3	0.163837
Slc46a1	11.1805		Cyr61	0.166217
Cidec	9.27066		Egr1	0.172096
Cyp3a11	9.08351		Dcn	0.191963
Slc28a2	9.05464		Vaultrc5	0.192435
Gm766	8.69626		Ccdc88a	0.199917
Pmp22	8.38147		Erdr1	0.201942
Cldn4	7.68717		Fam71a	0.213585
Sprr2a2	7.55366		Hist1h2bk	0.21827
Lama3	7.42573		Sfrp1	0.218392
Adora2b	7.085		Col1a1	0.221204
Gprc5a	6.97627		Hist1h2bf	0.226096
Slc2a2	6.65569		Efnb3	0.228111
Sprr2a3	6.62259		Acacb	0.228111
S100g	6.17979		Acta2	0.229311
Saa1	6.01774		Thbs1	0.235162
Ccdc120	6.01571		Hist1h2bj	0.235575
Lipa	5.89674		Hist1h2bb	0.237083
Apoc4-apoc2	5.69006		Hist1h2bq	0.237336
Apoc2	5.66995		Hist1h3i	0.237773
Amy2a5	5.64134		Fmr1nb	0.240125
Abhd2	5.59813		Hist1h4n	0.24025
Ppm1j	5.39553		Ctla4	0.241251
Cyp2b10	5.31716		Rnu12	0.241251
Susd2	5.28343		Flna	0.245711
Sepp1	5.2828		Hist1h2bg	0.249189
Fabp1	5.19771		Ccdc85b	0.252397
Treh	5.18128		Hist1h2bm	0.253906
Ceacam18	5.05843		Hist1h4m	0.259444
Pxdc1	5.02058		Sdhd	0.262396
Reg1	4.92456		Sdpr	0.263202
Acot12	4.86268		Aldh1a3	0.263202
Apoc3	4.842		Hist1h4c	0.266099
Pdlim2	4.83877		Hist1h4i	0.267569
Sprr2b	4.77009		Hist1h4h	0.268405
Papss2	4.73803		Hist1h2be	0.268843
Bmp8a	4.70473		Bdnf	0.271912
Amy2a3	4.66422		Klf11	0.27576
Fcer1g	4.6332		Hist2h3c2	0.276601
Dbp	4.59856		Hist2h3c1	0.276601
Hspa12a	4.59463		Ccdc38	0.278618
Ddah2	4.54208		Snhg6	0.281754
Foxq1	4.53326		Rn4.5s	0.283733
Bst1	4.49799		Igfbp5	0.286182
Spns2	4.46022		Hist1h3e	0.286395
Usp35	4.45135		Hist2h2bb	0.286507
Trib3	4.44239		Lincpint	0.290299
Cyp2c29	4.41994		Dusp1	0.290393
Gm14085	4.34233		Hist4h4	0.29188
Selplg	4.25224		Hist1h2bl	0.296734
Cyp3a13	4.23884		Hist1h2bh	0.297579
Lhfpl2	4.23081		Edn1	0.299979
Aldh4a1	4.21991		Angptl4	0.300009
Car2	4.17904		Hspa1b	0.305082
2210010C04Rik	4.17566		Hist1h2bn	0.305944
Gm5485	4.15755		Hist1h1d	0.307476
Rhoc	4.1226		Trim72	0.308059
Slc36a1	4.10337		Hist1h4j	0.309992
Tlcd2	4.06442		Tomm6os	0.3134
Mbl2	4.05662		Smyd5	0.315473
Otop3	4.05352		Nrp1	0.31847
Bmp8b	4.04297		Snora17	0.318795
Tmem140	3.97413		Arc	0.320028
Unc5b	3.95497		1110051M20Rik	0.321082
Slc28a1	3.95095		Ddx20	0.3211
Actn2	3.93138		Hacd2	0.321988
St3gal1	3.91754		Cmah	0.321993
Slc46a3	3.87915		Spdl1	0.322909
Krt20	3.85252		Rgmb	0.323405
Apol9b	3.85232		Rpp40	0.323966
Alpi	3.83565		C3	0.325829
Mme	3.82753		Phkg1	0.325829
Cela2a	3.80923		Gemin8	0.326752
Ace	3.80478		Ccr10	0.327497
Ephx2	3.80405		Hist1h3a	0.329066
Sla	3.77158		Cd276	0.329066
Aplp1	3.77137		Ppp1r26	0.329773
Trib2	3.70563		Tulp2	0.330317
Tff2	3.68709		Snrpf	0.330978
Dgat2	3.67775		Ephb4	0.337301
Dtx1	3.65728		Hoxb6	0.33799
Cml5	3.65451		Snapc3	0.338336
Ccl24	3.65288		Arhgef25	0.338757
Rbp2	3.63858		Ccr7	0.338757
2010003K11Rik	3.63808		Fkbp10	0.339284
Cd226	3.61369		Hist1h3d	0.339284
Fgl2	3.57805		Ogn	0.339284
Slc23a1	3.56477		Csrnp1	0.344052
Npc1l1	3.55778		Wdr25	0.347291
Nrip3	3.55465		Rmrp	0.347291
Apobr	3.55465		Gm22109	0.347291
Sectm1b	3.54616		Chrnb1	0.348481
H2-Q1	3.51865		Cntrob	0.349261
Slc16a3	3.51093		Tnnt2	0.349916
Adh6a	3.50087		Hist1h2br	0.350006
Igf2	3.48875		Hist1h4f	0.350452
Slc6a8	3.48557		BC065397	0.350678
Rab31	3.47216		Atp1a2	0.352665
B3gnt6	3.45642		BC031361	0.353898
Gm3776	3.44792		Hhip	0.353898
Lamb3	3.44422		Ppie	0.355744
S100a6	3.43654		Zfp81	0.357441
Gda	3.43573		BC049730	0.359386
Slc15a1	3.42479		Zeb2	0.361019
Bin2	3.39628		Celf4	0.362317
Cym	3.39591		Hoxb8	0.363457
2010107G12Rik	3.38919		Irgm1	0.36568
Sgk2	3.37318		Pprc1	0.366353
Apol9a	3.35919		Fos	0.366408
Bbox1	3.35819		Cd177	0.367554
Mxd1	3.35532		Col6a3	0.368202
Cyp3a25	3.35407		Intu	0.368202
Gcnt1	3.34938		Heatr3	0.368424
Lrch4	3.33522		Dact1	0.369828
Tff1	3.32067		Fosl1	0.369828
Slc47a1	3.30581		BC037704	0.371547
Asah2	3.30569		Phf11d	0.371608
Hlf	3.29876		Tm7sf2	0.3732
Gde1	3.29763		Gramd4	0.373299
Tm4sf4	3.29336		Slc2a4rg-ps	0.374097
Ccdc114	3.29146		Lyl1	0.375787
Gdpd2	3.29057		Rasd1	0.375886
Exoc3l4	3.28339		Ccdc173	0.375886
Snta1	3.2787		Acot1	0.378811
Ms4a6b	3.27514		Hist1h2bp	0.379631
Dhrs1	3.27393		Egr2	0.380113
Gimap4	3.26799		Sparc	0.382418
Aldoc	3.26088		Wdr59	0.382463
Slc5a1	3.24825		Mipol1	0.38479
Rhod	3.2462		Jun	0.386157
Slc25a45	3.24233		Tox2	0.387259
Lct	3.23929		Col4a2	0.387259
Bco1	3.23834		Tctex1d4	0.388155
Acy3	3.23822		Ppp4c	0.388559
Slc5a4a	3.23773		Poll	0.388791
AA467197	3.22445		Mgp	0.389958
Clec2e	3.21897		Nek5	0.389958
Plekhh2	3.20553		Ptrf	0.392323
Slc22a13b-ps	3.20335		Zfp280c	0.393609
Mettl21a	3.19867		Irf4	0.394126
Tespa1	3.19853		Fam83f	0.394481
LOC102631757	3.19853		Rpusd2	0.395087
Smpdl3b	3.18778		Ppp1r15a	0.397013
4930539E08Rik	3.16983		Zc3h6	0.397085
3110062M04Rik	3.14334		Tlr2	0.397123
Map4k1	3.14316		Snora78	0.397471
Emp1	3.13304		Pank4	0.397883
Oas3	3.1283		Kdm8	0.398414
Gpr18	3.12032		Pir	0.398806
Rdh9	3.11438		1700034P13Rik	0.399107
Lck	3.11359		5530601H04Rik	0.399701
Ltb4r2	3.10028		Ier2	0.399762
Vwa1	3.09882		Frrs1	0.400116
Lgals3	3.09618		Plk3	0.402084
2010106E10Rik	3.09551		Arhgef10l	0.402672
Sec14l2	3.09432		Parpbp	0.403461
Ptprr	3.09281		Kcnh8	0.403926
G530011O06Rik	3.08696		Hbegf	0.403931
Slc2a5	3.0859		Hist1h4a	0.405423
Cytip	3.07724		5031426D15Rik	0.405423
Ubash3b	3.07435		Cep55	0.406389
Cyp2d26	3.06423		Neurod2	0.406415
Lrrc3	3.06351		Hist1h1c	0.407858
BC089597	3.06351		1500009L16Rik	0.408561
Fam213a	3.0634		Bex2	0.409898
Prrx1	3.06168		Pfn1	0.410594
Apoa1	3.05785		Sparcl1	0.410614
3110021N24Rik	3.05484		Nuak1	0.410781
Cyp2c55	3.05322		A730020E08Rik	0.410781
A930001C03Rik	3.04611		Snord15a	0.410781
Cyp4v3	3.04092		Klhl23	0.411622
Gstk1	3.03906		Timp3	0.411658
Mtmr9	3.03202		AI607873	0.412502
Gzma	3.01681		Hist1h3f	0.412502
Gzmb	3.00434		Gm16907	0.412502
Slc13a2os	2.99744		Col4a1	0.412502
Kctd11	2.98517		Rbms3	0.412502
Slc3a1	2.98443		Osgin2	0.412777
Prr15	2.98121		Fam189a2	0.412899
Lrrc75b	2.98016		Snord104	0.413699
Rab30	2.97802		Slc10a7	0.414838
Gsta1	2.97409		Gm20199	0.414838
Adprm	2.97212		Igf1	0.414999
Efr3b	2.96894		Snord83b	0.414999
Gbp2	2.96039		Fabp4	0.414999
Slc26a10	2.95425		Il11	0.414999
Slc7a15	2.95166		Tst	0.416099
Clca4b	2.94466		Dctd	0.416628
Slco2a1	2.92271		Dclk3	0.416628
Clca4c-ps	2.92015		Isg20l2	0.417684
Plekhg6	2.91432		Hemgn	0.418613
Slc41a2	2.91421		Rassf10	0.418613
Myo1f	2.91421		Pkd1l3	0.419756
Pla2g7	2.91421		Gpt2	0.421417
S100a14	2.90933		D930048N14Rik	0.422165
Mapre3	2.90601		Spire2	0.423754
Slc13a2	2.89588		Hexim2	0.42394
Prdx5	2.8849		Myl9	0.42394
Prdm1	2.88413		Klhl8	0.42394
Cdhr2	2.88293		Myh11	0.425065
Apob	2.87889		Dcp1b	0.425377
P2ry2	2.87761		4921518K17Rik	0.427565
Rhebl1	2.86409		4930592I03Rik	0.427565
Zfp429	2.86097		Slc43a1	0.427565
E330011O21Rik	2.85147		1700029I15Rik	0.427565
Itgb5	2.84749		Evc	0.427565
Dnase1l3	2.84686		Clgn	0.427565
Ccrn4l	2.84451		Lca5	0.427565
Ifit1bl2	2.83846		2810403D21Rik	0.427565
Cd48	2.83684		2310001H17Rik	0.428047
Ttyh1	2.83684		Fstl4	0.428237
Cadps	2.83211		Tbc1d16	0.428237
Wisp1	2.83211		Nefm	0.428237
2010005H15Rik	2.83211		Fhl3	0.428237
Plod1	2.83211		AI839979	0.428237
Lrrd1	2.83211		Zfp58	0.428626
Cxcl16	2.82269		Ern1	0.428879
Lipe	2.8162		Ift122	0.428879
Tspan5	2.81135		Tsen2	0.42919
Cd36	2.80001		Tubgcp5	0.42967
Trp53i13	2.79796		Hist1h4d	0.431312
Dnah2	2.79638		Cep131	0.432779
Ccdc152	2.79037		Gm13986	0.433449
Stk10	2.78681		Cdc7	0.434409
Xkr8	2.7776		Nid1	0.434559
Leap2	2.77594		Gm22291	0.434559
Tnfsf14	2.76882		Ceacam10	0.434689
Magi2	2.76882		Alg12	0.436392
Tubb2a	2.76641		Hist2h3b	0.436487
Sytl3	2.76389		Akap12	0.43797
Plekhn1	2.76155		Tet1	0.438341
Tmem220	2.74668		Qtrtd1	0.43939
Sec24d	2.74615		Acyp1	0.439592
Bdh2	2.74259		Mycn	0.439816
Ablim2	2.74259		Pgm5	0.439816
Hrh1	2.74259		Col6a2	0.440349
Tef	2.74049		Ecscr	0.440349
Tph1	2.7361		Cp	0.440349
Grina	2.72771		Taco1	0.441325
Smpx	2.72625		Hist1h3g	0.441931
Nkg7	2.72424		Noc3l	0.443322
Ttc39c	2.71828		Sumf2	0.443393
Bloc1s3	2.71636		Zan	0.444309
Lrp12	2.7128		Hist1h3b	0.44522
Padi2	2.70138		4930549G23Rik	0.44522
Ddx43	2.7009		Ncam1	0.44522
Gsta2	2.69859		St6gal1	0.445428
Egln3	2.69477		Slc27a1	0.445428
Clps	2.69122		Gemin2	0.445629
Fabp2	2.69012		Fignl1	0.445785
Mid1	2.68807		Med26	0.4474
Gsta4	2.68525		Cep57l1	0.4477
Acaa1b	2.68336		Fads2	0.448036
Lat2	2.68237		Ifi205	0.449375
Xk	2.68034		Syngr1	0.449375
Zap70	2.67355		Synpo2	0.449375
Clu	2.67355		Gm29684	0.450312
Cd101	2.67183		Zfp2	0.450312
H2-Eb2	2.67059		Snord96a	0.451037
Msrb2	2.67059		Plcxd3	0.451037
S1pr1	2.67059		Adamts1	0.451037
Chst4	2.66821		Snora24	0.451037
Synpo	2.66319		Fhad1	0.451037
Gchfr	2.65967		Spon2	0.451037
4930402H24Rik	2.65967		Klri1	0.451037
Slc40a1	2.65825		AY074887	0.451037
Ggt1	2.65524		Ccdc18	0.451078
Was	2.65463		Chst15	0.451324
Dtx2	2.65125		Bax	0.452037
Glrx	2.64778		Klc3	0.452961
Tmed6	2.64021		Ilf3	0.45331
9530053A07Rik	2.62713		Myc	0.453714
Nat8	2.62689		Nr4a2	0.453772
Rhobtb3	2.62241		Elac2	0.453833
Hps6	2.62241		Prkar2b	0.45433
Limk1	2.62093		Mfsd7c	0.45433
Cdyl2	2.6185		Zfp874b	0.454651
Pm20d1	2.61653		Grip1	0.456055
Sema6a	2.6156		Slc12a5	0.456055
Il2rb	2.61493		Htra1	0.456055
Ppm1n	2.61143		Pdzd4	0.456055
Sh2d7	2.61073		Bend3	0.456088
Atp1a1	2.60885		Adgrf5	0.456088
Rasgef1b	2.60639		Mgmt	0.456103
Snrpn	2.60639		Col3a1	0.457305
Snurf	2.6034		Senp3	0.45815
Pstpip2	2.60215		Hist2h4	0.458169
Cdk18	2.60142		Cep128	0.459598
Isoc2b	2.59954		Ticrr	0.459663
Map7d1	2.59812		Nqo1	0.459975
Zfp37	2.5959		Gtf3c5	0.460019
Plekhf1	2.59425		Pla2g3	0.46017
Cda	2.58958		Ccdc80	0.46017
1700015E13Rik	2.58783		Cdnf	0.46017
Scg5	2.58783		Sox5	0.46017
Il33	2.58644		Gm16938	0.46017
Aqp7	2.58644		Unc13a	0.46017
Gm9992	2.5811		Jam3	0.46017
Fmo5	2.57659		Lgals4	0.460738
Scgb2b17	2.57567		Heg1	0.461276
Osbpl3	2.57517		Nfatc2	0.461276
Cyp27a1	2.57499		Ddx11	0.461702
Nmnat1	2.57236		Cinp	0.463334
Ube2l6	2.57186		Opn1sw	0.463451
Zg16	2.57018		4933412E12Rik	0.463605
Cd8a	2.56826		Pygm	0.463605
Gramd1a	2.56306		Fmnl2	0.464128
Mptx2	2.56285		Lonrf1	0.465709
Cbs	2.56196		Hist1h3c	0.466209
Ppm1l	2.56109		Snord65	0.466516
Clrn3	2.55706		Tbc1d19	0.466516
Itgb6	2.55646		Adamdec1	0.466545
Rasgrp2	2.55448		Kifc1	0.46717
Fbxo6	2.55444		Peg3os	0.46717
Spink1	2.55344		C2cd4b	0.467766
Cd27	2.54445		Maged1	0.467766
Slc30a10	2.53781		Lctl	0.468652
Rcan1	2.53532		Plcb2	0.469014
Nbl1	2.53304		Egr3	0.471182
Gsdmd	2.52814		Nckipsd	0.471182
Cyp2c44	2.52481		Zfp92	0.471182
3110021A11Rik	2.52481		Eri2	0.471213
Slc37a2	2.52481		Umps	0.471442
Acsbg1	2.52481		Mdm1	0.472793
Ept1	2.52219		Gtse1	0.473255
Ppfia4	2.52196		Zfp65	0.474311
Mtmr11	2.52131		Npff	0.474757
Ltb4r1	2.51649		Atad2	0.474828
Max	2.5161		Ipo11	0.475169
Txk	2.51466		Areg	0.475761
Gramd3	2.51315		Adal	0.47579
Il2rg	2.51239		Dpt	0.476248
2210407C18Rik	2.50789		Frmd6	0.476248
Ceacam20	2.50671		Angptl6	0.476248
Gch1	2.50404		Mef2c	0.476968
Ang3	2.50203		Ptpn14	0.477235
Ang5	2.50203		Glra1	0.477235
Slc6a19	2.5008		Wfikkn2	0.477235
Mx1	2.49626		1700086L19Rik	0.477235
Pla2g12b	2.49587		Rimbp3	0.477235
Ttll2	2.4953		Grem1	0.477235
Mafb	2.49446		Spata6	0.477235
Pdzk1	2.49344		Fendrr	0.477235
Lsp1	2.49001		Pth1r	0.477235
Tbx21	2.48936		Zfp599	0.477278
Abcg8	2.4859		Celsr2	0.477584
Hck	2.48065		Scarna17	0.479484
Akr1b7	2.48027		Loxl2	0.479788
Ankrd29	2.47413		Otud1	0.479788
Ipcef1	2.47194		Grb14	0.479788
Rfk	2.46998		Gm13034	0.479788
Serpinf2	2.46569		Gm23284	0.479788
Slc4a11	2.46569		Gm6377	0.479788
Slc6a20b	2.46569		Gm13498	0.480397
Asap1	2.46124		Rpsa	0.481381
Dio1	2.45985		Appbp2os	0.481859
Rrm2b	2.45909		Aifm3	0.481859
Sh2d3c	2.45909		Fam184b	0.481859
Tns4	2.45684		Eda	0.481859
Cd244	2.45283		Lrrc71	0.482137
Mtmr10	2.45255		Dlgap1	0.482598
Rapgef2	2.44406		Fam221a	0.482598
Cyp2u1	2.44404		Rpusd3	0.482598
Cyp2d22	2.44361		C330027C09Rik	0.482732
Defa6	2.44071		Nrtn	0.483362
Fam118a	2.43542		Col6a1	0.483574
Ptprc	2.4329		Rps6kb2	0.483574
Fancg	2.42512		Sema3c	0.484586
Adrb1	2.42508		Nlgn2	0.485017
Creb3l3	2.42223		Hist1h4k	0.485017
Defa2	2.42219		Htr4	0.485017
Reg3a	2.42219		Rnf225	0.485017
Iyd	2.41743		2500002B13Rik	0.485017
Copz2	2.41592		Tsnaxip1	0.485017
Clnk	2.41592		Mx2	0.485415
Mum1l1	2.41592		9930104L06Rik	0.48589
Bmp2	2.41228		Pld4	0.486247
Defa20	2.41207		Oscp1	0.486247
Tmigd1	2.41145		Fancd2	0.486417
Cxcr6	2.4113		Abt1	0.487059
Wipf3	2.40882		Cap2	0.487309
Syt12	2.40252		Cyp2j9	0.487309
Wbp2	2.40239		D830031N03Rik	0.487612
Scgb2b15	2.39766		Med29	0.487676
4933404O12Rik	2.39527		Fancd2os	0.488235
Cd200r2	2.39201		Mgat5	0.488787
Tspan9	2.37918		Trmt10c	0.488787
Slc7a9	2.3789		Kif18a	0.488943
Adh1	2.37463		Ier5l	0.48905
Dock10	2.3729		Proser2	0.48988
Slc43a2	2.36911		Palb2	0.490416
Ncf1	2.36825		Cops7a	0.490824
4930563M21Rik	2.36811		Nod1	0.491742
Cml1	2.3663		Gm16853	0.491742
Ido1	2.36424		Dtl	0.491856
Pramef8	2.36048		Med30	0.491992
Abcc5	2.35181		Msantd2	0.492355
Cst6	2.34506		Cped1	0.494115
Cdhr5	2.34449		Wdr92	0.494442
AI847159	2.34355		Lmln	0.495083
Amy2a4	2.34355		Phldb2	0.495288
Amy2a2	2.34355		Zdhhc17	0.497419
Slc2a3	2.34355		Bicd1	0.497749
Gpr174	2.34302
Slc25a22	2.34167
Apobec1	2.33862
Slc16a10	2.33597
2310047M10Rik	2.33485
Ormdl3	2.3322
Rac2	2.32877
Cdc42se2	2.32754
Tpm2	2.32409
Gkn3	2.32409
Gltscr1	2.32248
Jak2	2.32245
Acox3	2.32065
Pfkfb3	2.32065
Aldob	2.31964
Ptgdr	2.31551
Gm4759	2.31551
Maob	2.31395
Cyp2c65	2.31177
Mylip	2.31092
Sec23a	2.30808
Akt3	2.30759
Snora7a	2.30704
Eepd1	2.3033
Guca2b	2.30278
Arhgap9	2.2994
Clec2h	2.29796
Ccng2	2.29742
Abcc2	2.29546
Capn2	2.29315
Ap5b1	2.29273
Prepl	2.2921
Lyz2	2.29082
Itgb2	2.2885
Stxbp1	2.2885
Gstm3	2.28836
Fhl2	2.28708
Ptpre	2.28634
Fbp1	2.28451
Mgam	2.28082
Dnpep	2.27818
Snora21	2.27767
Itga2b	2.27767
Gm11747	2.27767
Tnfsf8	2.27767
Fam3c	2.27397
Nckap1l	2.27212
Cacnb4	2.27212
Abca1	2.27191
Prap1	2.27145
Mapk4	2.269
Zfp938	2.26701
Sphk1	2.26562
Ptprh	2.26551
Sult1b1	2.26445
Clca1	2.26398
Mettl13	2.26321
P2rx7	2.26271
Heph	2.25926
Got1	2.2587
Cgref1	2.25834
Pik3cd	2.25747
Cyp4f14	2.25577
Lap3	2.25568
Gm2061	2.25537
Rhof	2.25419
Clec4a1	2.25354
Igsf23	2.25299
Gpr155	2.25047
Slc38a7	2.2473
Mfsd2a	2.24674
Sgpl1	2.24027
Dusp6	2.23979
1700099I09Rik	2.23943
H2-Q2	2.2367
Sash3	2.23608
Ikzf3	2.23357
Slc16a9	2.23337
Fcgbp	2.23275
Gm21002	2.23186
Sh2d2a	2.23139
Ctsw	2.23067
C1qtnf1	2.22593
Gli1	2.22421
Acsl5	2.22385
Mycbpap	2.22184
Ctse	2.22141
Gm16576	2.22141
Itgb2l	2.22141
Sprr1a	2.22141
Fam19a3	2.22141
Gm156	2.22141
Tm6sf1	2.22141
E230016K23Rik	2.22069
Plekha1	2.22035
Ms4a10	2.21672
Ltb	2.21624
Spi1	2.21624
Dusp2	2.21624
Phyh	2.21589
Bco2	2.21454
Ptk6	2.21259
Abcb1a	2.21097
Bpgm	2.21022
Gimap6	2.2055
Gpr68	2.20517
Ccndbp1	2.20472
Arhgap31	2.2041
Fes	2.20315
Proz	2.20315
Trp53inp2	2.20106
Dpp4	2.19891
Afap1l1	2.19818
Ptprn	2.19815
Dok2	2.19815
Arntl2	2.19815
Cd52	2.19637
Pcsk4	2.19423
Abcd1	2.19345
C030013C21Rik	2.19313
Tppp	2.18927
Milr1	2.18875
Ubd	2.18663
Pskh1	2.1852
Gm27162	2.18466
Ezr	2.18132
Lcp1	2.18066
Tm4sf5	2.18051
4931406C07Rik	2.17772
Carns1	2.17754
Lenep	2.17667
Hsd17b6	2.17639
4933431E20Rik	2.17631
Smox	2.17521
Gal3st2	2.17113
Gm15308	2.17055
Rab11fip3	2.16951
Gip	2.16857
Ttc22	2.16817
Boc	2.16764
Zfp27	2.16764
Slc18a1	2.16652
Gstm6	2.16617
Rnase1	2.16458
1700016C15Rik	2.16407
4932416H05Rik	2.16407
Atp8b5	2.16407
Slc30a2	2.16387
Ap1s2	2.16266
Lats2	2.16223
Pitpnc1	2.16191
Abi2	2.16183
Cutal	2.15882
Il34	2.15882
Slc27a4	2.15591
Slc5a11	2.15481
Ccl5	2.15402
Ank3	2.15151
Ace2	2.15149
Fignl2	2.15092
Anxa2	2.1507
Ugcg	2.14825
1700019G17Rik	2.14784
Gnpda1	2.14744
Slc9a3r1	2.1465
Dnajb3	2.14551
Pmepa1	2.14479
Zfand3	2.14357
P4ha1	2.14031
Rfx2	2.14031
Col16a1	2.14031
Tesc	2.14031
Arnt2	2.14031
Adm	2.14031
Gyk	2.13927
Erich4	2.13862
Slc5a12	2.13657
Plekhm3	2.13603
Gfod1	2.13603
Ankrd44	2.13443
Fam187b	2.13191
Gltpd2	2.13094
Shb	2.13042
Rin1	2.12614
Crlf2	2.12349
Sectm1a	2.12279
Apol10b	2.12279
Tymp	2.12279
H2-Bl	2.11765
Sulf2	2.11719
Nab2	2.11694
Rhobtb1	2.11566
Srxn1	2.11279
Slfn4	2.11251
Hic1	2.10935
Dhx35	2.10799
Defa21	2.10785
Sh3bp1	2.10503
Parp12	2.09994
9930111J21Rik2	2.09927
Vwa7	2.09927
Col17a1	2.09927
Prkag2os1	2.09927
Prss2	2.09927
Zfp248	2.09927
Cyp2a12	2.09927
Ptpn5	2.09927
4930509E16Rik	2.09927
Hs6st2	2.09927
Alox5ap	2.09848
Cdr2	2.09722
Zfp689	2.09417
Btnl1	2.09386
Sorbs1	2.09252
Phf1	2.09171
Defa22	2.09097
Gprin1	2.09006
Cyth4	2.09006
Rftn1	2.09006
Aldh1a1	2.08986
Fgfrl1	2.0895
Slfn1	2.08926
Btbd17	2.08926
Col20a1	2.08926
Arg2	2.08845
Fyn	2.0871
Slc22a4	2.0852
Def6	2.08291
Fcgr3	2.08121
Gm11110	2.08121
Lipo1	2.08121
Enkur	2.08121
Zfp939	2.08121
Cubn	2.07912
Gstt1	2.079
4632428N05Rik	2.07689
Slc5a4b	2.07599
B230208H11Rik	2.0746
Sez6l2	2.0746
Slc35a2	2.0746
Adgrd1	2.07402
Slc4a7	2.0725
Ahrr	2.06907
Ncmap	2.06907
Plekhb2	2.06824
Gpt	2.06781
Mib2	2.06779
Cyb5r3	2.06724
Ablim1	2.06585
Apol7a	2.06462
Fasl	2.06438
Trim15	2.06114
Gm8615	2.06101
Gm10390	2.06035
St8sia4	2.06007
Slc2a10	2.05852
Arl14	2.05804
Ubxn10	2.05684
Anpep	2.05573
Saraf	2.05365
Ces2c	2.05259
Dock2	2.05084
C530005A16Rik	2.04864
Cd3e	2.04818
Tmem263	2.04796
Cd7	2.04735
Chsy1	2.04699
3300005D01Rik	2.04648
Acsm5	2.04648
Mpp4	2.04622
D17H6S53E	2.04435
Unc93a	2.04157
Eps8	2.04126
Mfhas1	2.04033
Frmd8	2.0384
Btbd10	2.03595
Il15	2.03491
Abcg5	2.0302
Tbc1d10c	2.02986
Entpd7	2.02836
Xdh	2.02684
Oxld1	2.02589
Ptprn2	2.02543
Gm7861	2.02419
Glt28d2	2.01985
Chp2	2.01963
Prss30	2.01917
Cat	2.01234
Clic5	2.01233
Espn	2.00678
Pls1	2.00636
Hpgd	2.00617
Urgcp	2.00532
Ston2	2.00501
Fbxo32	2.00429
Apbb1ip	2.00374
Cdipt	2.00317
Syne1	2.00234
Bok	2.00206
Il10rb	2.00172
Fam222a	1.99986
2810408I11Rik	1.99965

## Sheet: Liver
Gene symbol	Log2Fold increase		Gene symbol	Log2Fold decrease
Fos	56.8552		Tfap2c	0.0206147
Hist1h4n	31.2058		Slc7a3	0.0221973
Rnu12	24.0656		H19	0.0223337
Rnu11	20.274		BC006965	0.0248793
Hist1h4m	19.8236		Tfap2b	0.0248793
Snord11	19.0828		Stc2	0.0268257
Hist2h4	18.0779		Sostdc1	0.0291043
Hspa1a	17.6213		Rian	0.0302874
Fosb	15.7404		Mdk	0.032857
1810053B23Rik	15.0635		Dlk1	0.0332145
Hspa1b	13.3987		Crlf1	0.0350696
Rn4.5s	12.8518		Six1	0.0406309
Rgs1	12.2759		Igf2	0.0417832
Sdr16c5	12.0493		Nnat	0.0461245
Prkg2	12.0493		Col9a3	0.0483034
Ccrn4l	11.1063		Col9a1	0.05083
Aldh1a3	11.0446		Chrm4	0.0562889
Hist1h1d	10.04		Ptn	0.0562889
Tspyl5	10.04		Barx2	0.0597556
Bend4	10.04		Rab11fip4	0.0632719
Pawr	9.62597		Arnt2	0.0632719
Rasd1	9.03546		Dnm3os	0.0634728
Cd300lb	9.03546		Rab15	0.0634728
Hist4h4	9.03546		Sox10	0.0634728
Nkg7	9.03546		Sox11	0.0665634
Kbtbd8	8.78378		Stmn2	0.0674602
Lor	8.60861		Pitx1	0.0676843
Plekhh2	8.18023		Fbn2	0.0676843
Hist1h4d	8.10716		Grhl2	0.0722456
Ago3	8.10017		Dcp1b	0.0722456
Hist2h2bb	8.03093		3110021A11Rik	0.0722456
Jun	7.82217		Col26a1	0.0722456
Efr3b	7.76704		Gyltl1b	0.0724962
Gm6568	7.5919		Peg3	0.0742695
Pfkfb3	7.55622		Meg3	0.0751937
Snord42a	7.0838		S100b	0.0777658
Nrip1	7.0838		Barx1	0.0777658
Hist1h4a	7.02645		Prph	0.0777658
Gm4925	7.02645		Rad54b	0.0777658
Hoxb9	7.02645		Elavl4	0.0777658
Fgd3	7.02645		Hbb-y	0.0777658
Gm6225	7.02645		Ntrk2	0.0780466
Dmrta2	7.02645		Esrp1	0.0811664
Padi4	7.02645		Runx2	0.0842045
Kcnab2	7.02645		Mpped2	0.0842045
Palb2	7.02645		Crabp2	0.0842045
S100g	7.02645		Gprasp2	0.0842045
Mmp23	6.57589		Tfap2a	0.0845202
Gm22109	6.57589		Krt15	0.0859526
Rmrp	6.07364		Ccl20	0.091812
9530080O11Rik	6.06819		Irx2	0.091812
Mesp2	6.06819		Eya2	0.091812
Tnnt2	6.02202		Car12	0.091812
Teddm1b	6.02202		Lce3a	0.091812
Fstl3	6.02202		Peg3os	0.0921683
Prss57	6.02202		5031426D15Rik	0.0965375
Ccl8	6.02202		Bex1	0.0965375
B230217C12Rik	6.02202		Xist	0.0981351
BC030867	6.02202		Rdh1	0.100939
Qrich2	6.02202		Trp63	0.100939
Hist1h2br	6.02202		Gap43	0.100939
Fam107a	6.02202		Cldn6	0.100939
Itgbl1	6.02202		Fjx1	0.100939
Slc4a8	6.02202		Celsr2	0.100939
AV039307	6.02202		Epha5	0.100939
Klra18	6.02202		2610524H06Rik	0.100939
Zfp575	6.02202		Zim1	0.100939
Zfp526	6.02202		Pcdh19	0.100939
E030018B13Rik	6.02202		Tubb2b	0.104973
Fsd2	6.02202		Krt6a	0.106653
Tsku	5.94879		Mex3a	0.106699
Zbtb16	5.8209		Osr1	0.108612
Itprip	5.73517		Tsix	0.108612
Gadd45g	5.71349		Tmem194b	0.11209
Dusp1	5.65783		Snora21	0.11209
Il1b	5.6403		Etv4	0.11209
Stk10	5.56894		Ror2	0.11209
Hist1h4i	5.56894		Efs	0.11209
Cd27	5.56071		Krt5	0.11209
Gadd45b	5.31412		Elf5	0.11209
Lpin1	5.18784		Sox2	0.11209
Hsph1	5.08428		Gm15787	0.11209
Mfsd2a	5.07627		Peg10	0.11209
Ncf4	5.05846		Ntf3	0.11209
Strn	5.05345		Elavl3	0.11209
Sprn	5.05345		Nrk	0.11209
Rgs20	5.01764		Tenm4	0.116938
Mfap4	5.01764		Igf2bp1	0.119145
Mmp17	5.01764		Boc	0.119145
4930558J18Rik	5.01764		Gpc3	0.119203
C2cd4c	5.01764		Adamts17	0.122841
Misp	5.01764		Sfrp1	0.12539
Gm5176	5.01764		C130026I21Rik	0.126027
Wwc1	5.01764		Gm266	0.126027
Havcr2	5.01764		Tlx1	0.126027
Sowaha	5.01764		Neurl1a	0.126027
Slc22a21	5.01764		Tnfsf15	0.126027
Lrrc48	5.01764		Phox2b	0.126027
Chrnb1	5.01764		Hif3a	0.126027
Gip	5.01764		Entpd3	0.126027
4930512B01Rik	5.01764		Col9a2	0.126027
Hist1h3i	5.01764		Mfap2	0.126027
Hist1h3e	5.01764		Tro	0.126027
AI197445	5.01764		Ptk7	0.12656
1810062O18Rik	5.01764		Sfrp2	0.12656
Rnf17	5.01764		Sema3b	0.126651
Polq	5.01764		Gpm6b	0.130744
BC051142	5.01764		Fzd2	0.132136
A930015D03Rik	5.01764		Capn6	0.132859
Glis3	5.01764		Pax9	0.134962
Ifit1bl2	5.01764		Fgf10	0.134962
Snord57	5.01764		Erdr1	0.13754
Hist2h3b	5.01764		Nfatc4	0.138122
Lef1	5.01764		Itm2a	0.139735
4930539J05Rik	5.01764		Sulf1	0.14394
Foxd2	5.01764		Myb	0.14394
Msantd1	5.01764		Adora2b	0.14394
Sult1e1	5.01764		Prkd1	0.14394
Ccdc158	5.01764		Susd3	0.14394
Snord35a	5.01764		Serpine3	0.14394
Mical2	5.01764		Cldn8	0.14394
Adam32	5.01764		Cyp1b1	0.14394
Nod2	5.01764		Mzb1	0.14394
Xirp1	5.01764		Spire1	0.14394
Myrip	5.01764		Rin1	0.14394
Lipg	4.95289		Snora19	0.14394
Atf3	4.80829		Scg5	0.14394
Plcd3	4.65544		Slc7a11	0.14394
Derl3	4.61114		C920021L13Rik	0.14394
Foxo3	4.54644		Lppr4	0.14394
Slc22a27	4.54644		Pappa	0.14394
A330040F15Rik	4.54644		Ptpru	0.14394
Slc52a3	4.54644		Plch2	0.14394
Ctgf	4.44789		Mob1a	0.14394
Slc5a6	4.42933		Lrtm2	0.14394
Spint1	4.38211		Dact3	0.14394
Kif26b	4.2995		Lgals7	0.14394
Caln1	4.21642		Apba2	0.14394
Moxd1	4.14857		Ddias	0.14394
Vaultrc5	4.04796		Ebf3	0.14394
Tchh	4.04742		Dctd	0.14394
Gm5801	4.0469		Crabp1	0.14394
Ggt5	4.04596		Stra6	0.14394
Snora20	4.04596		6030419C18Rik	0.14394
Zfp11	4.04596		Alx4	0.14394
L3mbtl3	4.04409		Col6a6	0.14394
A930018P22Rik	4.04409		Hr	0.144562
Tnxb	4.0397		Slc1a3	0.144562
Cilp2	4.0397		Adamts9	0.144562
Ackr3	4.0397		Rps6ka6	0.144562
Gna15	4.0397		Cdkn1c	0.144605
Cep128	4.0397		Ncapg2	0.155637
Snx20	4.0397		Vwa1	0.155637
Amigo3	4.0397		AW551984	0.155637
9530027J09Rik	4.0397		Ccr9	0.155637
Mybl1	4.01332		Vcan	0.155798
Snora41	4.01332		4921531C22Rik	0.155811
Wnt2b	4.01332		Igf2bp2	0.157147
Megf9	4.01332		Wfdc18	0.162026
Frem3	4.01332		1700048O20Rik	0.162026
Mmp13	4.01332		Rgs7	0.167816
Gldn	4.01332		Exo1	0.167816
Lypd1	4.01332		Vash2	0.167816
Il10	4.01332		Shc2	0.167816
Alox12e	4.01332		Il12b	0.167816
Sstr2	4.01332		Aldh3a1	0.167816
Snora28	4.01332		Myh3	0.167816
Mak	4.01332		Ccl11	0.167816
Ccl28	4.01332		Cacna1g	0.167816
Pkhd1l1	4.01332		Aoc3	0.167816
Hoxc4	4.01332		Serpinb1c	0.167816
Gm16386	4.01332		Shisa2	0.167816
Trem1	4.01332		Ctnnd2	0.167816
Gm10190	4.01332		Scube1	0.167816
B430212C06Rik	4.01332		Gm9992	0.167816
Ankrd13d	4.01332		Gm15972	0.167816
Gm960	4.01332		Nkx2-3	0.167816
Snord118	4.01332		C1qtnf4	0.167816
Trpm6	4.01332		Tcfl5	0.167816
Enkur	4.01332		Bspry	0.167816
Col20a1	4.01332		Trp73	0.167816
Ptk6	4.01332		Dpysl5	0.167816
Mccc1os	4.01332		Evc2	0.167816
Gabrr2	4.01332		Tmem132c	0.167816
Snora26	4.01332		Atp6v1b1	0.167816
2010109A12Rik	4.01332		Add2	0.167816
Strip2	4.01332		Lilra6	0.167816
Tnip3	4.01332		Zfp583	0.167816
Il12rb2	4.01332		Trim29	0.167816
Slco1c1	4.01332		4930550C14Rik	0.167816
Cyp2b9	4.01332		Mns1	0.167816
2200002J24Rik	4.01332		Tmprss13	0.167816
Me3	4.01332		Gm6787	0.167816
Omp	4.01332		Kera	0.167816
Pdgfrl	4.01332		Gdpd2	0.167816
AY512931	4.01332		Zdbf2	0.168556
Tmem221	4.01332		Col23a1	0.168556
Itga11	4.01332		Cbr2	0.168706
Clstn2	4.01332		Spib	0.168706
Lancl3	4.01332		Tmem35	0.168706
AA414768	4.01332		Gngt1	0.174022
Apln	4.01332		Clmp	0.1761
Pcdh11x	4.01332		Adamts10	0.178598
Egr1	3.87639		Myog	0.18382
Icosl	3.79247		Unc93a	0.18382
Zfp456	3.79247		Sncaip	0.18382
Neu3	3.79247		Clcf1	0.18382
Per1	3.7251		Fap	0.18382
Usp2	3.70887		Cdkn2a	0.18382
Fer1l5	3.70617		Cdc7	0.18382
4930486L24Rik	3.70617		Arntl2	0.18382
Zbtb7c	3.70617		Gypa	0.18382
Bhlha15	3.70617		Nim1k	0.184091
Rad18	3.70617		Psat1	0.185175
Snord68	3.70617		Slc7a1	0.18536
Xlr4a	3.70617		Fam160a1	0.187482
Alas1	3.64644		Plagl1	0.189096
Cyp7a1	3.64565		Kcna6	0.189724
Hist1h4c	3.61326		Syt9	0.189724
Fkbp5	3.54705		Cdh11	0.189724
Creld2	3.54054		Emid1	0.189724
Pde6c	3.53904		Pdpn	0.191513
Dusp8	3.53904		Tmeff1	0.192796
Paqr8	3.53325		Igf2bp3	0.192796
Sp100	3.53325		Fam198a	0.195125
Glrp1	3.53325		8430408G22Rik	0.196871
Gm15663	3.53325		3010026O09Rik	0.199938
Hist1h4k	3.53325		Dnajb3	0.201233
Hist1h4f	3.53325		5730559C18Rik	0.201233
Snord72	3.53325		Dnm3	0.201233
Vwa7	3.53325		Xcl1	0.201233
Nme5	3.53325		Rab36	0.201233
Cabp4	3.53325		Glt8d2	0.201233
Tlr1	3.53325		Kif5a	0.201233
Slc36a4	3.53325		Gabrp	0.201233
Ppp1r3g	3.52368		Zfp652os	0.201233
Rcan1	3.46493		Skap1	0.201233
Pcp4l1	3.43997		AF357359	0.201233
Hist1h2be	3.43862		Tmem179	0.201233
Socs3	3.41721		Calml3	0.201233
Il12rb1	3.3716		Slitrk6	0.201233
Tmem100	3.36837		Olfr164	0.201233
Gm5113	3.36837		Gm10509	0.201233
Adam8	3.36837		Dcpp2	0.201233
Chrdl1	3.36837		Dcpp3	0.201233
Btg2	3.34093		Pacsin1	0.201233
Dact1	3.29452		Def6	0.201233
Rftn1	3.28773		Mapk13	0.201233
Kcnab3	3.28566		2700099C18Rik	0.201233
Hist1h1c	3.28566		Greb1l	0.201233
Tha1	3.25974		Cndp1	0.201233
Ica1	3.23733		Cabp2	0.201233
Tmem245	3.23592		Lcn8	0.201233
Slc30a3	3.23592		Lypd6b	0.201233
Tmc7	3.22488		Mybl2	0.201233
Zbtb8a	3.20369		Stmn3	0.201233
Cidec	3.19074		Glrb	0.201233
Plk3	3.12098		Rab25	0.201233
Akna	3.07392		Efna4	0.201233
Depdc5	3.03491		Melk	0.201233
Zfp213	3.03487		Tmem54	0.201233
Mmp9	3.0348		Trnp1	0.201233
Gm10684	3.0348		6030443J06Rik	0.201233
Fmo2	3.03443		Kcnip4	0.201233
Cbr3	3.03382		8030423F21Rik	0.201233
8430426J06Rik	3.03327		Crybb3	0.201233
Vpreb1	3.03327		Ssh1	0.201233
Lrrc8c	3.03327		Stag3	0.201233
Gm2061	3.03235		Dfna5	0.201233
Zfp251	3.03235		Chl1	0.201233
Pde7b	3.0307		Nrip2	0.201233
4930519F09Rik	3.0307		Bcat1	0.201233
C130046K22Rik	3.0307		Pnmal2	0.201233
Kcnk13	3.0307		Gm15545	0.201233
Ctsw	3.0307		4632427E13Rik	0.201233
Dapl1	3.0307		Usp35	0.201233
Fam83d	3.0307		Xrra1	0.201233
Gm12238	3.0271		Tnfrsf22	0.201233
Slc13a5	3.0271		Asb5	0.201233
Appbp2os	3.0271		Irx5	0.201233
Gm11696	3.0271		Ccl17	0.201233
Slc16a3	3.0271		Gm684	0.201233
5830428M24Rik	3.0271		Vangl2	0.201233
Gpr132	3.0271		4930563M21Rik	0.201233
Hist1h3a	3.0271		Islr2	0.201233
Arhgap22	3.0271		Sox21	0.201233
Zfp647	3.0271		Gm14634	0.201233
Gm8221	3.0271		Epha4	0.202134
Cd200r1	3.0271		C030013C21Rik	0.202134
Itgb2l	3.0271		Cdca7l	0.202134
Afap1l2	3.0271		Fam83f	0.202134
5330411J11Rik	3.0271		Ildr1	0.202134
Cd160	3.0271		Kifc5b	0.202134
Clca3a2	3.0271		Usp29	0.202134
Slc10a6	3.0271		Zdhhc2	0.202134
Rhof	3.0271		Mrap2	0.202134
Cttnbp2	3.0271		Fgf9	0.202134
Gimap7	3.0271		Gpc2	0.202134
Alms1	3.0271		Arntl	0.202332
Cox6b2	3.0271		Smyd4	0.20241
Pkd1l3	3.0271		Gria3	0.20241
Nxpe4	3.0271		Flrt2	0.202466
Chst10	3.00906		Nr2f1	0.206772
Uxs1	3.00906		Trim13	0.210859
Gpr1	3.00906		Plxdc2	0.210859
Tcf15	3.00906		Snhg14	0.213034
Gpr55	3.00906		Slc7a5	0.213079
Col10a1	3.00906		Ppp1r42	0.213542
Prtn3	3.00906		Igsf9	0.213833
Hapln1	3.00906		Srgap3	0.214712
B230216N24Rik	3.00906		Cldn7	0.21674
Ccl21c	3.00906		9130011E15Rik	0.21674
Mmp3	3.00906		H1fx	0.21674
Timp1	3.00906		Slc13a2	0.219437
Ppp1r12b	3.00906		Ncam1	0.222185
Rgs8	3.00906		Ccnjl	0.224512
BC094916	3.00906		Pld6	0.224512
Gm16432	3.00906		B130006D01Rik	0.224512
Gm15867	3.00906		Dzip1	0.224512
Slc1a6	3.00906		1700119H24Rik	0.224512
Anks1b	3.00906		Tcea2	0.224512
Hist3h2bb-ps	3.00906		Dmrta1	0.224512
Med9os	3.00906		Elavl2	0.224512
Acap1	3.00906		AI506816	0.224512
Fndc8	3.00906		Gm1673	0.224512
Mks1	3.00906		1110006O24Rik	0.224512
Hoxb5os	3.00906		Ndrg4	0.224512
Hoxb6	3.00906		Agtr2	0.224512
Zpbp2	3.00906		Cep192	0.224838
Foxj1	3.00906		Ehf	0.224838
6030468B19Rik	3.00906		Foxc1	0.224912
Slc7a15	3.00906		Afp	0.224922
4931403G20Rik	3.00906		Ntrk3	0.229982
Fam71d	3.00906		Nfasc	0.231337
Gm5662	3.00906		Tmeff2	0.233361
3200001D21Rik	3.00906		Plek2	0.233361
Serpina5	3.00906		Chrm3	0.233361
Hist1h2bk	3.00906		Rsl1	0.233361
Hist1h3d	3.00906		Arhgef28	0.233361
Hist1h1a	3.00906		Zfp13	0.233361
Prr7	3.00906		Uchl1	0.233361
Slc28a3	3.00906		Cldn1	0.233435
4921517D22Rik	3.00906		Igsf3	0.236868
Fbp2	3.00906		Gpx2	0.238028
Cmya5	3.00906		Zfp827	0.240908
F2rl2	3.00906		Rfx4	0.242859
Gm7120	3.00906		Zcchc3	0.246499
1700047E10Rik	3.00906		Tff3	0.246746
Blk	3.00906		Raet1e	0.248049
Slc25a30	3.00906		2010300C02Rik	0.251337
Gm1587	3.00906		Mgat5	0.251337
Zic2	3.00906		Ankrd45	0.251337
Plcxd3	3.00906		Camk1g	0.251337
Gm16576	3.00906		Ppp1r14c	0.251337
Snord43	3.00906		Txlnb	0.251337
Grap2	3.00906		Tet1	0.251337
Gm5475	3.00906		Mrln	0.251337
4930451G09Rik	3.00906		Rmst	0.251337
Gm5483	3.00906		Snora5c	0.251337
BC016579	3.00906		5730522E02Rik	0.251337
Vmn2r-ps129	3.00906		Tenm2	0.251337
Pxt1	3.00906		Gabrb2	0.251337
Dnah8	3.00906		Alox15	0.251337
Pram1	3.00906		6330403K07Rik	0.251337
Slc44a4	3.00906		Lpo	0.251337
Sapcd1	3.00906		Epn3	0.251337
2410137M14Rik	3.00906		Lrrc46	0.251337
Ston1	3.00906		Srcin1	0.251337
Gm10125	3.00906		Ikzf3	0.251337
Sh3rf2	3.00906		Fkbp1b	0.251337
Cd5	3.00906		Greb1	0.251337
Gm8369	3.00906		Gm17746	0.251337
Cyp2c53-ps	3.00906		Npas3	0.251337
Ankrd2	3.00906		Calm4	0.251337
2310034G01Rik	3.00906		Gm26688	0.251337
Il2ra	3.00906		Zfp459	0.251337
Sapcd2	3.00906		Gm5086	0.251337
Slc2a6	3.00906		6430562O15Rik	0.251337
Olfr1112	3.00906		Kcnma1	0.251337
Ryr3	3.00906		4930431P03Rik	0.251337
Shc4	3.00906		Il17d	0.251337
Mertk	3.00906		Rgcc	0.251337
AU019990	3.00906		Slitrk1	0.251337
BC039771	3.00906		Nalcn	0.251337
Foxs1	3.00906		Ly6h	0.251337
Mroh8	3.00906		Syce3	0.251337
Gata5	3.00906		Ccdc65	0.251337
Bhlhe22	3.00906		Nckap5l	0.251337
Lrrc34	3.00906		I730030J21Rik	0.251337
Lrrc31	3.00906		Stfa3	0.251337
Sycp1	3.00906		Ccr6	0.251337
Chil3	3.00906		Pde10a	0.251337
Gm10636	3.00906		9330136K24Rik	0.251337
AI606473	3.00906		4930539E08Rik	0.251337
Tmem215	3.00906		2300002M23Rik	0.251337
Galnt12	3.00906		Ptcra	0.251337
Skint4	3.00906		Apobec2	0.251337
Slc30a2	3.00906		Six3	0.251337
Htr1d	3.00906		Dsc3	0.251337
1700045H11Rik	3.00906		Syt4	0.251337
Asb10	3.00906		Pcdhb12	0.251337
En2	3.00906		Chrm1	0.251337
Gm5129	3.00906		Trpm3	0.251337
Ppef2	3.00906		Gm38437	0.251337
A930041C12Rik	3.00906		Rnls	0.251337
Iqcd	3.00906		Ch25h	0.251337
Gna12	3.00906		Loxl4	0.251337
Hoxa7	3.00906		BC037704	0.251337
Gm21284	3.00906		B230217O12Rik	0.251337
Ccdc37	3.00906		6530402F18Rik	0.251337
Fam19a1	3.00906		Prrx2	0.251337
Klre1	3.00906		Osbpl6	0.251337
Styk1	3.00906		Pin1rt1	0.251337
Bicd1	3.00906		Actc1	0.251337
Tarm1	3.00906		Casc5	0.251337
Catsperg1	3.00906		Rhov	0.251337
Klk1b27	3.00906		Hspa12b	0.251337
1700039E15Rik	3.00906		a	0.251337
Bnc1	3.00906		Il7	0.251337
Adamtsl3	3.00906		Tmod4	0.251337
Art2a-ps	3.00906		Unc5c	0.251337
Scnn1b	3.00906		Ptgfr	0.251337
Trim72	3.00906		1700123M08Rik	0.251337
Caly	3.00906		5430416O09Rik	0.251337
Syt8	3.00906		Bnc2	0.251337
9530052E02Rik	3.00906		Lrp8	0.251337
Rab20	3.00906		Tspan1	0.251337
4930518J21Rik	3.00906		Foxo6	0.251337
Ankle1	3.00906		Perm1	0.251337
Fam129c	3.00906		Tcf23	0.251337
Ctrl	3.00906		Styxl1	0.251337
Gm23284	3.00906		Nyap1	0.251337
6030466F02Rik	3.00906		Zc3hav1l	0.251337
Vstm5	3.00906		St8sia1	0.251337
Lrrc49	3.00906		Rep15	0.251337
Slc51b	3.00906		Shisa7	0.251337
Ngp	3.00906		Cxcl17	0.251337
Ppp1r3fos	3.00906		Cyp2s1	0.251337
2010308F09Rik	3.00906		Map4k1	0.251337
Tex11	3.00906		Pgpep1l	0.251337
Tmem27	3.00906		Sh3gl3	0.251337
Bmx	3.00906		Fam181b	0.251337
Mafb	2.99744		Relt	0.251337
Klf2	2.97635		Tbx6	0.251337
Tsc22d3	2.95286		Cox6a2	0.251337
Endod1	2.95046		Plat	0.251337
Tctex1d4	2.94902		Vat1l	0.251337
Metrnl	2.94296		Spata33	0.251337
Art3	2.94272		Ap1m2	0.251337
Ciart	2.92497		Gm6607	0.251337
Per2	2.8957		AI414108	0.251337
Myc	2.89035		Krt17	0.251337
Ankrd1	2.88945		Tmprss5	0.251337
2210406O10Rik	2.88945		Ttc12	0.251337
Nmrk1	2.88546		AY074887	0.251337
Cyp2a5	2.86957		Rasl12	0.251337
Gm6484	2.86943		Lrrn2	0.251337
Ccne1	2.85629		Lrfn2	0.251337
Chsy3	2.85629		Mei4	0.251337
Zswim1	2.85064		Snap91	0.251337
Coq10b	2.8409		Tbx18	0.251337
Tmcc2	2.83902		Col17a1	0.251337
Gulp1	2.83065		Ndnf	0.251337
Zfp873	2.83065		Ncan	0.251337
Ccno	2.83065		Rtbdn	0.251337
Lipo1	2.83065		Cspg4	0.251337
Pls1	2.83065		Egfl6	0.251337
Dock11	2.83065		Camp	0.251337
Eif4ebp3	2.80412		Slc38a5	0.251337
Dpt	2.79673		Slc25a43	0.251337
Vac14	2.78189		Dusp9	0.251337
Selm	2.78117		Rab39b	0.251337
Clec4b1	2.78117		Cyp26a1	0.252037
Pcdhb7	2.77911		Ino80dos	0.252478
Fam189a2	2.77911		Nsl1	0.252478
Cytip	2.77911		Ttc41	0.252478
Nes	2.77911		Gm12060	0.252478
Lingo4	2.77911		Ppm1e	0.252478
Trim45	2.77911		Dnal1	0.252478
Pwwp2b	2.77911		Xpo4	0.252478
Il6ra	2.76934		BC031361	0.252478
Prr16	2.76854		Tomm6os	0.252478
Lonrf1	2.73534		Six2	0.252478
Dusp2	2.73125		Fhdc1	0.252478
Syk	2.73084		Efna3	0.252478
Slc25a24	2.73084		Celf3	0.252478
Bag3	2.72468		I830077J02Rik	0.252478
Zfp36	2.7246		Brinp1	0.252478
Cpeb1	2.70842		Ctxn1	0.252478
Oas1a	2.69694		Ddx25	0.252478
1810041H14Rik	2.69614		Papln	0.252478
Lrrk2	2.69614		Col7a1	0.252478
Wfikkn1	2.69614		A330041J22Rik	0.252478
Kcne4	2.69317		Avpr2	0.252478
Podnl1	2.69317		Hddc2	0.25275
Rel	2.69317		Mical1	0.25275
Fmnl1	2.69317		Pbk	0.25275
Fam161b	2.69317		Srl	0.25275
Dagla	2.69317		Gm6297	0.25275
Ctcfl	2.69317		Krt14	0.252866
Zfp69	2.69317		Rec8	0.252866
Hoxa4	2.69317		Hcar2	0.252866
Plaur	2.69317		Hpgds	0.252866
Thy1	2.69317		Prim1	0.252925
Ung	2.69109		Cldn10	0.252925
Ugt2b38	2.69074		Adgrd1	0.252925
Ankrd9	2.67054		Eps8	0.252957
Klf4	2.65193		Klk1b4	0.252957
Icam1	2.63001		Mmd2	0.252959
Mycn	2.62956		Raet1c	0.252976
Ccdc186	2.62956		St5	0.264973
Lmod1	2.62807		Nkd2	0.266206
Edn1	2.62807		Arhgef25	0.26629
Letm2	2.62807		Klhl23	0.26629
Cx3cl1	2.62807		Gli3	0.26968
Cyr61	2.62125		Tmem178	0.26968
Vasn	2.6131		Gm16523	0.26968
Galnt7	2.60109		Ckap2l	0.26968
Hist1h4b	2.60004		Dsn1	0.26968
Gcnt4	2.58507		Slit2	0.26968
Nfkbie	2.58441		Zfp872	0.26968
Nrep	2.58186		Ms4a8a	0.27566
Naip6	2.57443		Kif5c	0.27566
Gm4841	2.57443		Tcp11l1	0.27566
Pim3	2.57041		Acss1	0.27566
Pisd-ps2	2.56749		Arhgef39	0.27566
Abhd17b	2.5574		B4galt2	0.27566
Mbd1	2.52873		Zfp202	0.27566
AA986860	2.52829		Klhl31	0.27566
Il10ra	2.52796		1700056E22Rik	0.275905
Neu2	2.52733		Runx1t1	0.275953
Zfp36l2	2.52667		Mast4	0.278258
Tspan8	2.52595		Rad51	0.280962
Gm11747	2.52595		Ablim2	0.280962
Batf2	2.52595		Kif22	0.280962
Srms	2.52595		Fbln2	0.280962
Fam60a	2.52595		Crispld2	0.281986
B230206H07Rik	2.52595		Pdk4	0.283273
Snord87	2.5213		Ephb3	0.28595
Tmprss9	2.5213		Asns	0.28595
Snord65	2.5213		Ikzf4	0.288425
2810408A11Rik	2.5213		Gal3st1	0.288425
Hist1h2bj	2.5213		Slc16a13	0.288425
A330035P11Rik	2.5213		Mboat2	0.288425
Ly6c1	2.5213		Akr1c18	0.288425
Smco1	2.5213		Gm16617	0.288425
Cd200r4	2.5213		Pcdh20	0.288425
2210404O09Rik	2.5213		Has2	0.288425
Snora74a	2.5213		Ldoc1l	0.288425
March3	2.5213		Krt4	0.288425
Gm6642	2.5213		Snx29	0.288425
Cst7	2.5213		1700102H20Rik	0.288425
Nfatc2	2.5213		Chtf18	0.288425
4930577N17Rik	2.5213		Gm4432	0.288425
Veph1	2.5213		S100a14	0.288425
Rundc3b	2.5213		S100pbp	0.288425
Kcnk3	2.5213		Rasl11a	0.288425
Tesc	2.5213		Opn1sw	0.288425
Slc13a1	2.5213		Magel2	0.288425
Clec4d	2.5213		4930413G21Rik	0.288425
Clec4e	2.5213		Evi5l	0.288425
Nr3c2	2.5213		Ces2h	0.288425
Pdpr	2.5213		Map10	0.288425
Foxc2	2.5213		Edaradd	0.288425
4930579K19Rik	2.5213		Gm10677	0.288425
Lrrc2	2.5213		L1cam	0.288425
Rpgr	2.5213		Hs6st2	0.288425
Dio1	2.50328		C77370	0.288425
S100a9	2.50073		Klhdc9	0.288895
Dnajb1	2.49625		Fam19a2	0.288895
Vil1	2.4896		Dnmt3b	0.288895
Klhl42	2.48663		Tspyl4	0.289016
Hspb1	2.48545		Fam228b	0.289016
Slc25a25	2.47767		Serpinb1a	0.289074
Efhd2	2.47508		Chrna4	0.294177
Sik1	2.4693		Cenph	0.295054
Cish	2.46763		Mia	0.295054
Apex2	2.46278		Uhrf1	0.295054
Inpp5d	2.45628		Rspo1	0.297452
Ifi205	2.45628		Rgma	0.297452
Dyrk3	2.45536		Pou2af1	0.297452
Reck	2.45536		Enah	0.298932
Fendrr	2.45536		Igfbp5	0.299784
Dync1li1	2.45536		Grhl1	0.301376
P4ha1	2.45256		Mthfd2	0.302471
Pck1	2.45027		Mdm1	0.303149
BC021767	2.44787		Etv1	0.303149
Dnaaf2	2.4441		Cdca2	0.303149
Il1r1	2.43513		B130034C11Rik	0.303149
Hspa2	2.4351		Tbc1d20	0.303149
Nampt	2.42607		Nkain1	0.303149
Scx	2.42554		Cd209f	0.303149
Zfp438	2.42554		Neto2	0.303149
Itga10	2.42554		Runx1	0.303149
Vsig10	2.42554		Mmp16	0.303149
Lyve1	2.42192		9430037G07Rik	0.303149
Cd44	2.41639		5730405O15Rik	0.303149
Tgtp2	2.40827		Bex4	0.303149
Zfp668	2.40137		Sertad4	0.303522
Dnajb9	2.4		Gm12718	0.30562
Adgrv1	2.39872		E130311K13Rik	0.307359
S100a4	2.39684		BC020402	0.307859
Jam2	2.38191		Tmem88b	0.30792
Ppp4r1	2.37699		Efna2	0.311063
Yod1	2.37435		Osr2	0.311063
Klhl25	2.36016		Plxna3	0.311063
Lrrc14b	2.35972		Tead2	0.311258
Kcnk6	2.35937		Hey1	0.311258
B4galt7	2.35856		A430035B10Rik	0.311258
Zfp418	2.35856		Pitx3	0.311295
Sh2d7	2.35856		Krt23	0.312715
Btk	2.35856		Wscd1	0.316002
Cdkl4	2.35578		Pou5f2	0.316002
Pcdhb14	2.35578		Pnpla3	0.316002
Gm3230	2.35578		Smim3	0.316002
Trpc3	2.35578		Ccdc171	0.316002
Ccdc169	2.35578		Map1b	0.317951
Zgrf1	2.35578		Trdmt1	0.319376
Gstcd	2.35578		Plk4	0.319376
E130218I03Rik	2.35578		Id4	0.319476
Rasa4	2.35578		Zfp119b	0.321827
Mag	2.35578		Ppp2r2b	0.321827
Icam4	2.35578		Pkp3	0.3219
Fmr1nb	2.35578		Nr0b2	0.324557
Xlr4b	2.35578		Bbc3	0.324967
St3gal5	2.34965		Rftn2	0.325147
Surf6	2.33422		2900005J15Rik	0.325147
Cebpb	2.32878		Tgif2	0.325147
Mycl	2.31969		Ttyh1	0.325147
Nr4a1	2.31186		Usf1	0.326323
4833418N02Rik	2.31071		Fst	0.327308
Muc1	2.31071		Tubgcp5	0.328787
Cep104	2.31071		Dus4l	0.329378
Gm18853	2.29827		Gale	0.333299
Gm17757	2.29827		Crispld1	0.334798
Gbp11	2.28789		D630023F18Rik	0.334798
Osbpl3	2.28674		Rufy4	0.334798
Herpud1	2.28211		Twist2	0.334798
Slc1a2	2.27708		Mfsd4	0.334798
Zhx3	2.27579		Lax1	0.334798
Nin	2.2748		Optc	0.334798
Tmem8b	2.2748		Cacna1s	0.334798
Clec9a	2.2748		9630028B13Rik	0.334798
Nckap5	2.27286		Vip	0.334798
Ltbp2	2.27286		Raet1d	0.334798
Pik3r6	2.27286		Soga3	0.334798
Bora	2.27286		Nkain2	0.334798
Galnt6	2.27286		Fam184a	0.334798
Kif11	2.27286		Apc2	0.334798
Gm15441	2.27286		Adamtsl5	0.334798
Agbl3	2.27286		Pmch	0.334798
Chp2	2.27286		Slc5a8	0.334798
Zfp599	2.27286		Nav3	0.334798
Abcd1	2.27286		Wif1	0.334798
Hlx	2.25631		A130077B15Rik	0.334798
Pirb	2.25595		Erbb3	0.334798
Ppl	2.25476		Gpr75	0.334798
Cyp2a4	2.25083		Kcnmb1	0.334798
Polr3f	2.24752		Fam183b	0.334798
Unc5a	2.24687		F930015N05Rik	0.334798
Rpgrip1l	2.24687		Dnah2	0.334798
Zbtb10	2.24164		Ybx2	0.334798
Rasgef1b	2.23505		Tm4sf5	0.334798
Vcam1	2.23071		Car10	0.334798
Cebpd	2.23013		Samd14	0.334798
Ar	2.229		B4galnt2	0.334798
Ccdc15	2.22452		Stac2	0.334798
Gm8883	2.22305		Krt222	0.334798
Hist1h2bg	2.22305		Hsd17b1	0.334798
Ly86	2.22305		Gm11627	0.334798
Nudt12	2.22305		Gfap	0.334798
Wdr47	2.22305		Kif18b	0.334798
Htra4	2.22305		Arhgap27os3	0.334798
Stk35	2.22241		Cdk3-ps	0.334798
Amd2	2.21801		Sectm1b	0.334798
Steap4	2.2165		Mfsd2b	0.334798
Zfp9	2.21231		2810032G03Rik	0.334798
Trmt61a	2.20276		Nrcam	0.334798
Prickle1	2.2004		Nova1	0.334798
Nolc1	2.19371		Insm2	0.334798
Csrnp1	2.19294		D830013O20Rik	0.334798
Pamr1	2.19129		Dio2	0.334798
Acad12	2.19098		Scarna13	0.334798
Gm5523	2.18982		Ak7	0.334798
Angpt1	2.18982		Rtl1	0.334798
Zswim5	2.18982		6430411K18Rik	0.334798
Cenpn	2.18982		AF357425	0.334798
Amd1	2.18575		Itgb8	0.334798
Mlxip	2.18243		Idi2	0.334798
D630045J12Rik	2.18243		Hist1h2ba	0.334798
Itpripl2	2.18243		Hist1h2aa	0.334798
Procr	2.17808		Nrsn1	0.334798
4933421O10Rik	2.17808		2610307P16Rik	0.334798
Morc2a	2.17447		F13a1	0.334798
Rhob	2.17247		Cage1	0.334798
Lrrc28	2.17247		Adcy2	0.334798
Adam23	2.17006		Depdc1b	0.334798
Myo7a	2.1674		A430090L17Rik	0.334798
Cep85l	2.16607		BC147527	0.334798
B4galt4	2.16607		1700112E06Rik	0.334798
Hist2h2ac	2.16607		Lrrc18	0.334798
Gimap5	2.16607		2610528A11Rik	0.334798
Jmjd4	2.16237		Gpr137c	0.334798
Fam46c	2.16237		Tlr11	0.334798
Dnaja4	2.16237		Tssk4	0.334798
H2-DMb1	2.16176		Ebf2	0.334798
1700101I11Rik	2.15743		Adam7	0.334798
Ier3	2.14936		Nkx2-6	0.334798
Arhgef6	2.14904		Enox1	0.334798
Slc16a12	2.14882		C1qtnf3	0.334798
Itpr3	2.14825		AU022793	0.334798
Dennd1c	2.14825		Rspo2	0.334798
Fam73a	2.14825		H2afy3	0.334798
Zfp791	2.14825		Arc	0.334798
Npr1	2.14548		Lypd2	0.334798
Foxa3	2.14252		Lrrc24	0.334798
Chordc1	2.13919		1700109K24Rik	0.334798
Rbm15	2.13848		Mgat3	0.334798
Med26	2.13527		Fam109b	0.334798
Cd83	2.13438		Sult4a1	0.334798
Gm21949	2.13438		1810041L15Rik	0.334798
Arfgap3	2.12861		Nell2	0.334798
1810011O10Rik	2.12345		Vdr	0.334798
Ankrd37	2.12328		1700030F18Rik	0.334798
Ikzf1	2.11906		Gm5643	0.334798
S100a8	2.11658		Gm4262	0.334798
Ttll4	2.11419		Apod	0.334798
Cbfa2t3	2.11419		Stxbp5l	0.334798
Hoxb5	2.10662		G730013B05Rik	0.334798
Adrb1	2.10662		Nsun3	0.334798
Fanca	2.10662		Epha3	0.334798
Fem1c	2.10021		Lca5l	0.334798
Lonrf3	2.10021		B3galt5	0.334798
Rps6kb2	2.08995		Sytl3	0.334798
Sbk1	2.08672		Airn	0.334798
Ell3	2.08577		Gm3417	0.334798
Dclre1b	2.08577		Fbxl16	0.334798
Tes	2.08577		Rgs11	0.334798
Lsp1	2.07589		Cyp4f40	0.334798
Slc20a1	2.07533		Zfp811	0.334798
Hsp90aa1	2.0717		Cyp4f41-ps	0.334798
Cerk	2.06671		H2-Eb2	0.334798
Adgre5	2.06597		H2-M2	0.334798
Maf	2.06433		Adgrf4	0.334798
Socs2	2.06431		Tcte1	0.334798
Syvn1	2.06083		Tmem151b	0.334798
Fam102a	2.06053		Gm20219	0.334798
Ttpal	2.05968		Prr22	0.334798
Map3k3	2.05348		Galnt14	0.334798
Arhgef26	2.04954		Asxl3	0.334798
Zfp84	2.04947		Cdc25c	0.334798
Eif4e3	2.03976		Pcdhb4	0.334798
Errfi1	2.02425		Pcdhb20	0.334798
Tppp	2.02291		Gm10536	0.334798
Nfxl1	2.02289		Rax	0.334798
Skil	2.02289		Cplx4	0.334798
E130012A19Rik	2.02279		1700120E14Rik	0.334798
Slco3a1	2.02279		Snord58b	0.334798
AI607873	2.02275		Fbxo15	0.334798
Lilrb4a	2.02269		Aldh3b2	0.334798
Thbd	2.02269		9830166K06Rik	0.334798
Qsox2	2.02264		D930032P07Rik	0.334798
Rapgef5	2.02259		Sorcs3	0.334798
Apold1	2.02241		Tnfaip6	0.334798
Plekhm3	2.02234		Slc4a10	0.334798
Phlpp2	2.02205		1700029I15Rik	0.334798
Ticrr	2.0219		C130080G10Rik	0.334798
Zc3h12c	2.0219		Ckmt1	0.334798
Elf4	2.02171		Duoxa1	0.334798
Trmt13	2.02171		Prom2	0.334798
Casz1	2.02171		Snord110	0.334798
Kif9	2.02171		Adam33	0.334798
Susd2	2.02146		Gm14164	0.334798
Gng2	2.02146		Rem1	0.334798
Gm1987	2.02146		Gdap1l1	0.334798
Ccl21a	2.02146		E130018N17Rik	0.334798
Jade3	2.02146		Cbln4	0.334798
Adamtsl1	2.02111		Cass4	0.334798
Rap1gap2	2.02111		Gm20755	0.334798
H2-Bl	2.02111		Ptx3	0.334798
Zfp334	2.02111		Shox2	0.334798
Gal3st4	2.02111		Paqr6	0.334798
Gata2	2.02111		Trim46	0.334798
Spn	2.02111		Creb3l4	0.334798
Kbtbd11	2.02111		Pglyrp4	0.334798
Ptpn7	2.02062		Crct1	0.334798
Ahi1	2.02062		Egf	0.334798
Agap2	2.02062		Lpar3	0.334798
Trpv2	2.02062		Slc44a5	0.334798
St3gal6	2.02062		Negr1	0.334798
Prr18	2.02062		Depdc1a	0.334798
Nrtn	2.02062		Slc26a7	0.334798
Mal	2.02062		Fut9	0.334798
Cdc14a	2.02062		Cnr1	0.334798
Pigg	2.02062		Aqp3	0.334798
Rhobtb1	2.02013		Smc2os	0.334798
Snora47	2.01985		Pakap	0.334798
Rnase10	2.01985		Kank4	0.334798
Slc39a2	2.01985		Gm12709	0.334798
Sema5b	2.01985		Zfyve9	0.334798
H2-Ob	2.01985		Hpca	0.334798
Ereg	2.01985		Gm13032	0.334798
Ppp1r3f	2.01985		Espn	0.334798
Tceal1	2.01985		Chd5	0.334798
Sgpp2	2.01855		Mmel1	0.334798
Mmp12	2.01855		Gabrd	0.334798
Nuf2	2.01855		Poln	0.334798
Adat3	2.01855		Fam184b	0.334798
Myl6b	2.01855		Slc34a2	0.334798
Efcab11	2.01855		Tmem150c	0.334798
Zfp455	2.01855		Tmem150cos	0.334798
Ear1	2.01855		Gfi1	0.334798
Cpt1b	2.01855		Cabp1	0.334798
Lrrtm2	2.01855		Gper1	0.334798
Adrb2	2.01855		D130017N08Rik	0.334798
Ffar4	2.01855		Medag	0.334798
Sfxn4	2.01855		Cftr	0.334798
Fam78a	2.01855		Ccdc136	0.334798
Traf1	2.01855		Klf14	0.334798
Tbc1d2	2.01855		Prr15	0.334798
Cdkn2b	2.01855		Prdm5	0.334798
Fbxo2	2.01855		Tacr1	0.334798
Adam1a	2.01855		Vmn1r53	0.334798
Papolb	2.01855		Lmod3	0.334798
Napsa	2.01855		1700030F04Rik	0.334798
Tppp3	2.01855		Rimklb	0.334798
Hcrtr2	2.01855		Dppa3	0.334798
Rhox5	2.01855		Nanog	0.334798
BC023829	2.01855		Gpr162	0.334798
1700034P13Rik	2.01586		E130112N10Rik	0.334798
Fam78b	2.01586		Pira7	0.334798
Ifi202b	2.01586		Ccdc106	0.334798
Lrrc75b	2.01586		2810047C21Rik1	0.334798
Ccr7	2.01586		Meis3	0.334798
Ush1g	2.01586		Ptgir	0.334798
Pfn4	2.01586		Gm19345	0.334798
Gen1	2.01586		Ceacam16	0.334798
Hist1h4j	2.01586		Lypd3	0.334798
Ptch1	2.01586		Prx	0.334798
4933433G19Rik	2.01586		Siglecg	0.334798
Ahrr	2.01586		Lrrc4b	0.334798
Syt15	2.01586		Fut2	0.334798
Ppp1r3e	2.01586		St8sia2	0.334798
Gm10785	2.01586		Map6	0.334798
Mdga1	2.01586		Klhl35	0.334798
Cyp21a1	2.01586		E030002O03Rik	0.334798
Gm10556	2.01586		Lat	0.334798
Ankrd29	2.01586		Dpysl4	0.334798
Ticam2	2.01586		Igf2os	0.334798
Fosl1	2.01586		Fcer2a	0.334798
Nanos1	2.01586		Lrrc8e	0.334798
Bfsp1	2.01586		Fam155a	0.334798
Necab3	2.01586		Cldn23	0.334798
Ptprt	2.01586		5033428I22Rik	0.334798
Gpr160	2.01586		Sprr1b	0.334798
Ankub1	2.01586		Lce1a1	0.334798
Fcrl1	2.01586		Chst4	0.334798
4933430I17Rik	2.01586		Lce3c	0.334798
Dab1	2.01586		Jph3	0.334798
Lurap1	2.01586		Snai3	0.334798
Cited4	2.01586		Lce3f	0.334798
Crocc	2.01586		Casp14	0.334798
AI839979	2.01586		Cd109	0.334798
Stap1	2.01586		Phxr4	0.334798
Mthfd2l	2.01586		LOC100049077	0.334798
A930024E05Rik	2.01586		Adamts12	0.334798
Gm6578	2.01586		Col2a1	0.334798
Grin2b	2.01586		Cpa3	0.334798
Plekha4	2.01586		Mpzl3	0.334798
Trim30b	2.01586		BC049352	0.334798
Slc5a11	2.01586		Rptn	0.334798
Sez6l2	2.01586		Isl2	0.334798
Zfp964	2.01586		Pygo1	0.334798
Snora68	2.01586		Filip1	0.334798
Abcc12	2.01586		Tpbg	0.334798
Rrad	2.01586		B430319G15Rik	0.334798
Dbndd1	2.01586		Cacna2d2	0.334798
Vsig2	2.01586		Bsn	0.334798
Ephb1	2.01586		Slc26a6	0.334798
3000002C10Rik	2.01586		Osbpl10	0.334798
4933407K13Rik	2.01586		Zfp300	0.334798
Klhl4	2.01586		Igsf1	0.334798
Camsap1	2.01442		Slitrk2	0.334798
Kcnk5	2.01397		Aqp8	0.33617
Rasal2	2.01101		Plcl1	0.336342
Rdh9	2.00767		A830082N09Rik	0.336342
Ppp1r10	2.0068		Egr2	0.336342
Rhbg	2.00658		Gm10941	0.336342
Arhgef4	2.00485		Myl7	0.336342
Il1r2	2.00485		Gabra1	0.336342
Il18rap	2.00485		Gfpt2	0.336342
Mettl21e	2.00485		Ccl7	0.336342
Boll	2.00485		4833417C18Rik	0.336342
9130024F11Rik	2.00485		Plekhd1	0.336342
Vwc2l	2.00485		C1qtnf6	0.336342
Ankar	2.00485		Btla	0.336342
Tm4sf20	2.00485		Tmem45a	0.336342
Kcnj13	2.00485		2700054A10Rik	0.336342
Scarna6	2.00485		Dcpp1	0.336342
Gpr35	2.00485		Frs3	0.336342
Ptgs2	2.00485		4833419F23Rik	0.336342
Shh	2.00485		Zfp521	0.336342
Map3k19	2.00485		Spink1	0.336342
Slc26a9	2.00485		Egfem1	0.336342
Gm19461	2.00485		Dclk1	0.336342
9230116N13Rik	2.00485		Serpini1	0.336342
4930596I21Rik	2.00485		Fam212b	0.336342
Edar	2.00485		Penk	0.336342
C230024C17Rik	2.00485		Palm2	0.336342
Cacna1e	2.00485		Azin2	0.336342
4930558K02Rik	2.00485		Fbxo44	0.336342
Itga2	2.00485		Parm1	0.336342
Dusp27	2.00485		C130050O18Rik	0.336342
Gpa33	2.00485		Tmem139	0.336342
Nov	2.00485		Zfp566	0.336342
Gp5	2.00485		Adamts4	0.336342
Dnase1l2	2.00485		Col4a6	0.336342
4933439K11Rik	2.00485		AI118078	0.336342
Adamtsl2	2.00485		Tmem108	0.336342
Pld5	2.00485		Nudt11	0.336342
Hapln3	2.00485		Sobp	0.33674
Cilp	2.00485		Gm11992	0.33674
Clec3b	2.00485		Cdkl3	0.33674
1700034H15Rik	2.00485		Lrrc75a	0.33674
C920009B18Rik	2.00485		Wnk2	0.33674
Mettl24	2.00485		Cenpp	0.33674
Sim1	2.00485		4932416H05Rik	0.33674
Pcdh15	2.00485		Lxn	0.33674
Gnaz	2.00485		Ctsk	0.33674
Gm17769	2.00485		Fam110b	0.33674
Bc1	2.00485		Tctn2	0.33674
Matk	2.00485		Hepacam2	0.33674
Mfsd12	2.00485		Gpnmb	0.33674
4930404N11Rik	2.00485		Slc9a5	0.33674
1700113H08Rik	2.00485		Frem1	0.33674
Gm17745	2.00485		Cpz	0.33674
March9	2.00485		Pstpip1	0.33674
Myo1a	2.00485		Sept6	0.33674
Slc35e4	2.00485		Rgag4	0.33674
Osm	2.00485		Zfp879	0.336922
Zpbp	2.00485		Hs3st3a1	0.336922
4930524B15Rik	2.00485		4930563E22Rik	0.336922
Havcr1	2.00485		Atp2a3	0.336922
Snord95	2.00485		Fam150b	0.336922
9930111J21Rik2	2.00485		Rnf165	0.336922
Gm12253	2.00485		Tmem51os1	0.336922
Fbxw10	2.00485		Myo5c	0.336922
Myocd	2.00485		Frmd7	0.336922
Rnf222	2.00485		Dtx3	0.337023
P2rx5	2.00485		Msantd3	0.337023
Bhlha9	2.00485		Sult2a7	0.337023
Ccl12	2.00485		9330159M07Rik	0.337023
Nog	2.00485		4930480K23Rik	0.337085
2410003L11Rik	2.00485		Noxo1	0.337085
Arl5c	2.00485		Tubb3	0.337085
Csf3	2.00485		Ppp4r1l-ps	0.337125
Tubg2	2.00485		Adamts15	0.337152
2810433D01Rik	2.00485		Ddr1	0.337217
Cacng1	2.00485		Irx1	0.337218
Card14	2.00485		Map2	0.337218
Fn3krp	2.00485		Itga6	0.34065
Pomc	2.00485		Col5a1	0.345434
Tpo	2.00485		Eid2	0.347718
Gm5434	2.00485		Arhgef16	0.347748
Akap6	2.00485		2310015A10Rik	0.348795
Ppp1r36	2.00485		1700040L02Rik	0.350695
Pnma1	2.00485		Zik1	0.353951
Prox2	2.00485		Syt3	0.353951
Gm21319	2.00485		Lncbate1	0.353951
Ccdc88c	2.00485		Nr1d1	0.354546
Hhipl1	2.00485		Gm4956	0.356848
3110009F21Rik	2.00485		Gabbr1	0.356875
A530016L24Rik	2.00485		Lrrc4c	0.356875
Tex22	2.00485		Zfp462	0.356875
Sp8	2.00485		Mansc4	0.356875
Gpx5	2.00485		Hal	0.36018
Zfp389	2.00485		Slc38a1	0.360296
Hist1h2bl	2.00485		Cr2	0.361046
Hist1h3f	2.00485		E2f7	0.361046
Hist1h3c	2.00485		Hmga2	0.361046
Hist1h3b	2.00485		Camk4	0.361046
1110046J04Rik	2.00485		Ccdc112	0.361046
Rbm24	2.00485		Odf2l	0.361046
Hrh2	2.00485		Itgb4	0.361234
Slc25a48	2.00485		Atp8b4	0.361273
D630045M09Rik	2.00485		6430573F11Rik	0.361273
Tert	2.00485		Maged2	0.361273
Spata9	2.00485		4930556M19Rik	0.361284
A630019I02Rik	2.00485		Zfp618	0.36312
Tmem171	2.00485		Gpx8	0.364103
Gm3383	2.00485		Clic5	0.364103
Fhitos	2.00485		Sgk2	0.365156
Dusp13	2.00485		Gm15455	0.36748
4930527F14Rik	2.00485		Ska2	0.36748
Dlgap5	2.00485		Cd79b	0.36748
AY358078	2.00485		Klf5	0.36748
Pnoc	2.00485		Dennd3	0.36748
Nuggc	2.00485		Aldh18a1	0.36748
Nefl	2.00485		Ninl	0.36748
Diap3	2.00485		Bend5	0.36748
4930432J09Rik	2.00485		Heyl	0.36748
Slc45a2	2.00485		Fxyd6	0.36748
9430069I07Rik	2.00485		Tnfaip8l3	0.36748
Baalc	2.00485		Zc4h2	0.36748
Col22a1	2.00485		Stk39	0.367751
Apol6	2.00485		Ckap2	0.367751
Apol7b	2.00485		Col1a1	0.370177
Csdc2	2.00485		Zc3h12d	0.372548
4930578M01Rik	2.00485		A430105I19Rik	0.372548
Faim2	2.00485		Wdr5b	0.374595
Hoxc10	2.00485		Mansc1	0.374595
Hoxc6	2.00485		Mpzl1	0.37526
Rpl39l	2.00485		4933427D14Rik	0.375697
Ciita	2.00485		Samd9l	0.376853
Gm21859	2.00485		Esrrg	0.378722
2610318N02Rik	2.00485		Ebf1	0.378722
Tssk2	2.00485		Twist1	0.378722
Teddm3	2.00485		Cdkn3	0.378722
Fgf12	2.00485		Egflam	0.378722
Cd200r3	2.00485		Pstpip2	0.378722
Gcsam	2.00485		Slc4a11	0.378722
5330426P16Rik	2.00485		Faxc	0.378722
4930563D23Rik	2.00485		Tnfrsf18	0.378722
Clic6	2.00485		Atp2b2	0.378722
Pcp4	2.00485		Slc2a3	0.378722
Ldhal6b	2.00485		Nipa1	0.378722
3300005D01Rik	2.00485		Ecm2	0.378722
Slc22a2	2.00485		Treh	0.378722
Tcp10c	2.00485		Esyt3	0.378722
Zfp677	2.00485		Ccdc120	0.378722
Zscan10	2.00485		E130307A14Rik	0.379138
Rpl3l	2.00485		Ly6c2	0.379138
Pi16	2.00485		Cacna2d1	0.379138
Umodl1	2.00485		Ccdc66	0.379251
Tff2	2.00485		Pcdh18	0.379251
Ephx3	2.00485		C2cd5	0.379251
Platr17	2.00485		Dpysl3	0.379335
BC051537	2.00485		Bub1b	0.383639
H2-Oa	2.00485		1810064F22Rik	0.383639
Msh5	2.00485		Nupr1	0.384383
Ly6g6d	2.00485		Pgap3	0.385235
Ly6g5b	2.00485		Lrrcc1	0.385337
H2-Q7	2.00485		Spry2	0.385988
Trim15	2.00485		Zfp113	0.386228
Polh	2.00485		Mr1	0.388762
Lrrc73	2.00485		Slc2a4	0.388762
Unc5cl	2.00485		Dlg4	0.388762
Tubb4a	2.00485		Syngr1	0.388762
Tmem200c	2.00485		Glis2	0.388762
Snord92	2.00485		Chaf1b	0.388762
Nlrc4	2.00485		Zfp947	0.388762
Atp6v1e2	2.00485		Sgol1	0.388762
Gm7788	2.00485		Ephb2	0.388762
Pcdhb11	2.00485		Mkln1os	0.388762
Pcdhgb5	2.00485		Tacstd2	0.388762
Prdm6	2.00485		Fut10	0.388762
Myoz3	2.00485		2210039B01Rik	0.388982
4930549G23Rik	2.00485		Map3k13	0.388982
Dynap	2.00485		Accs	0.388982
Gm10532	2.00485		Cenpe	0.388982
Mbp	2.00485		Limk2	0.389578
Cd226	2.00485		Tmie	0.392069
Cst6	2.00485		Map1a	0.39321
1700020D05Rik	2.00485		Cav1	0.39321
Tigd3	2.00485		Prom1	0.39321
Gm10814	2.00485		8430429K09Rik	0.393371
1700092M07Rik	2.00485		Cd300e	0.395716
4930524O05Rik	2.00485		Mrpl21	0.395716
Pfpl	2.00485		Blm	0.395716
Dmrt1	2.00485		1810046K07Rik	0.395716
2610016A17Rik	2.00485		Scd2	0.397119
4933411K16Rik	2.00485		Pced1b	0.397323
5830416P10Rik	2.00485		Prrx1	0.397323
Slc39a12	2.00485		Pik3c2b	0.398439
4930447M23Rik	2.00485		Dhx35	0.39926
Il1f9	2.00485		Tubb2a	0.399833
Fam69b	2.00485		Supt3	0.400399
Gfi1b	2.00485		Cd24a	0.400787
Ak8	2.00485		Cdk15	0.403406
Dnm1	2.00485		Ctse	0.403406
Ttll11	2.00485		Platr22	0.403406
Arhgap15os	2.00485		Kcnt2	0.403406
Hoxd3os1	2.00485		Pydc4	0.403406
Prg2	2.00485		Gsg2	0.403406
Olfr1034	2.00485		Cacnb1	0.403406
Snord67	2.00485		Spag1	0.403406
1700054M17Rik	2.00485		Rims2	0.403406
Ltk	2.00485		Sept3	0.403406
Bambi-ps1	2.00485		Gm15713	0.403406
Gm14085	2.00485		Kcnj15	0.403406
Cpxm1	2.00485		9130008F23Rik	0.403406
Nkx2-2os	2.00485		Cdca5	0.403406
Pax1	2.00485		Adra2a	0.403406
2310005A03Rik	2.00485		AA467197	0.403406
Gm14204	2.00485		Dzank1	0.403406
0610039K10Rik	2.00485		Reg4	0.403406
Wisp2	2.00485		Gm15471	0.403406
Gm16796	2.00485		Gm12505	0.403406
Spo11	2.00485		Aunip	0.403406
Gata5os	2.00485		Megf6	0.403406
Mrgbp	2.00485		Flnc	0.403406
Gm9733	2.00485		Ttc26	0.403406
Eif5a2	2.00485		Snora7a	0.403406
Cldn11	2.00485		Clec2i	0.403406
Il2	2.00485		D630041G03Rik	0.403406
Fgf2	2.00485		1700028J19Rik	0.403406
Gm10731	2.00485		Peg12	0.403406
4933417G07Rik	2.00485		Gm4532	0.403406
Rbm46os	2.00485		Neil3	0.403406
Chrnb2	2.00485		Mylk3	0.403406
Smcp	2.00485		Tmod2	0.403406
Ankrd34a	2.00485		Gm6377	0.403406
Hao2	2.00485		Cenpi	0.403406
Casq2	2.00485		Tmsb15b1	0.403406
Ptpn22	2.00485		Dcx	0.403406
Fndc7	2.00485		Mis18bp1	0.404146
Ntng1	2.00485		Hist1h2ag	0.404146
Amy2b	2.00485		Drc1	0.404146
9830132P13Rik	2.00485		Zfp773	0.404146
AI115009	2.00485		Car11	0.404146
Lrrc7	2.00485		E230013L22Rik	0.404146
Plag1	2.00485		Bex2	0.404146
Calb1	2.00485		Fancb	0.404146
Pou3f2	2.00485		Aldh1l2	0.404367
Hrct1	2.00485		Hist1h2ad	0.404367
Gm829	2.00485		Nynrin	0.404367
Anks6	2.00485		Ccdc14	0.404367
Ror1	2.00485		Clspn	0.404367
Glis1	2.00485		Auts2	0.404367
Calr4	2.00485		Exoc3l	0.404367
Dmbx1	2.00485		Sgol2a	0.404467
Klf17	2.00485		Dtl	0.404467
4930538K18Rik	2.00485		Prc1	0.404467
Rhbdl2	2.00485		Il20rb	0.40452
Adgrb2	2.00485		9530091C08Rik	0.404551
Snora44	2.00485		Ube2c	0.404598
Myom3	2.00485		Fstl1	0.405535
Cela3b	2.00485		Gas1	0.406141
Igsf21	2.00485		Zfp692	0.407867
Clcn6	2.00485		Epha7	0.408488
5930403L14Rik	2.00485		Ube2u	0.408488
Rnf223	2.00485		Gtf2ird1	0.408499
Plekhn1	2.00485		Ank2	0.412019
Gm4961	2.00485		Raet1b	0.412308
Adgrf3	2.00485		Ezh2	0.412591
Cnga1	2.00485		Gnao1	0.413677
Fgf5	2.00485		Cwc22	0.414549
Mapk10	2.00485		Hells	0.414947
Ube2d2b	2.00485		Myh14	0.416025
4930519G04Rik	2.00485		Arhgap28	0.416301
Tbx3os2	2.00485		1700029J07Rik	0.416301
Gm10390	2.00485		Zfp558	0.416301
Myl10	2.00485		Dtx4	0.416829
Vgf	2.00485		Epcam	0.417443
Zan	2.00485		Elovl3	0.417555
Fbxo24	2.00485		Rd3	0.418484
D830046C22Rik	2.00485		2900076A07Rik	0.418484
4930500L23Rik	2.00485		Usp11	0.418484
Asb15	2.00485		Zfp937	0.418556
Lrrc4	2.00485		Insc	0.419051
Rab19	2.00485		Hbb-b2	0.419275
E330009J07Rik	2.00485		Hbb-bt	0.419621
2210010C04Rik	2.00485		Slc26a4	0.421094
Cd8a	2.00485		Mtbp	0.421094
Dnah6	2.00485		Cyp4f16	0.421094
9530026P05Rik	2.00485		Pet117	0.421094
Fancd2os	2.00485		Ptpn13	0.421094
Tmem72	2.00485		Antxr1	0.421094
Zfp239	2.00485		Tmc4	0.421094
Clec4a4	2.00485		Plcg2	0.421094
Tspan11	2.00485		BC024139	0.421352
Tead4	2.00485		Brms1l	0.421352
Klrb1b	2.00485		Sox9	0.422852
Gm15987	2.00485		Slc15a2	0.424115
Klri2	2.00485		Gm13305	0.424832
Klra15	2.00485		Col1a2	0.424901
Gsg1	2.00485		Il17rd	0.425722
Sox5os3	2.00485		Rbm20	0.425722
4732416N19Rik	2.00485		Tpx2	0.425722
Tmem190	2.00485		D630033O11Rik	0.425722
Gm5065	2.00485		Ccl27b	0.425856
Vmn1r65	2.00485		Pard6g	0.427846
Vmn2r44	2.00485		Gm38416	0.427846
Vmn2r39	2.00485		Spats2l	0.427926
Mzf1	2.00485		Blnk	0.429851
Sult2a5	2.00485		Zc3h6	0.429851
Ppm1n	2.00485		Col5a2	0.429851
Cd79a	2.00485		Sox4	0.430264
Erich4	2.00485		Col15a1	0.430402
Tmem91	2.00485		0610031O16Rik	0.430808
Sycn	2.00485		Efhd1	0.43269
Zfp940	2.00485		9430060I03Rik	0.43269
Zfp82	2.00485		Pkp1	0.43269
Nphs1	2.00485		Bcl11a	0.43269
Iglon5	2.00485		Spdl1	0.43269
Klk1b5	2.00485		Ccdc69	0.43269
Klk1	2.00485		Map2k3os	0.43269
Slc17a7	2.00485		Slfn9	0.43269
Hsd17b14	2.00485		St6galnac2	0.43269
Mamstr	2.00485		4930427A07Rik	0.43269
Kcnj14	2.00485		Kctd4	0.43269
Mrgpra2a	2.00485		Gm10389	0.43269
Ano5	2.00485		Snora2b	0.43269
Trpm1	2.00485		Gm1976	0.43269
2610206C17Rik	2.00485		Scn3a	0.43269
Ccdc89	2.00485		Cybrd1	0.43269
Gm26705	2.00485		Ttn	0.43269
1700120G07Rik	2.00485		Zfp133-ps	0.43269
Pidd1	2.00485		5031434O11Rik	0.43269
1810010D01Rik	2.00485		Mlf1	0.43269
A430078G23Rik	2.00485		Fam189b	0.43269
Cd209c	2.00485		Phgdh	0.43269
Grk1	2.00485		Atxn7l2	0.43269
Gm9731	2.00485		Psrc1	0.43269
D130040H23Rik	2.00485		Snora24	0.43269
B3gnt3	2.00485		Triqk	0.43269
1700011L22Rik	2.00485		2700038G22Rik	0.43269
1700067K01Rik	2.00485		Gm7854	0.43269
Adgrg5	2.00485		Acrbp	0.43269
4930513N10Rik	2.00485		Cd69	0.43269
Ces2f	2.00485		Ovol1	0.43269
Gan	2.00485		Kazn	0.43269
Fut4	2.00485		Fut1	0.43269
Izumo1r	2.00485		Zdhhc1	0.43269
Icam5	2.00485		9330133O14Rik	0.43269
Kcnj1	2.00485		Col8a2	0.43269
Robo3	2.00485		Igdcc4	0.43269
Pdzd3	2.00485		Ttk	0.43269
Fxyd2	2.00485		Traip	0.43269
Lman1l	2.00485		Zfp711	0.43269
Sema7a	2.00485		Fam229b	0.433199
1600029O15Rik	2.00485		Fam64a	0.433199
Larp6	2.00485		Ankrd13b	0.433199
Prtg	2.00485		Ccar2	0.433199
Khdc3	2.00485		Epb4.1l3	0.433199
Ankrd34c	2.00485		Jazf1	0.433199
Gk5	2.00485		Cd37	0.433199
Ky	2.00485		Gm4890	0.433199
Camkv	2.00485		Col4a5	0.433199
Celsr3	2.00485		Thbs2	0.433348
Prss43	2.00485		Numbl	0.433412
Stmn1-rs1	2.00485		AI450353	0.433446
Snora62	2.00485		Gpc6	0.433477
Rbm3os	2.00485		Ncoa7	0.435712
Gpr34	2.00485		AF251705	0.438236
Slc9a7	2.00485		Gatad2b	0.438236
Snora69	2.00485		Rgs12	0.43893
Gm14718	2.00485		Snhg5	0.440905
Fmr1os	2.00485		Trib3	0.44152
Mamld1	2.00485		Hexim2	0.442278
Xlr3c	2.00485		Fam84a	0.442278
Plxnb3	2.00485		Notch3	0.442278
Smim9	2.00485		Dync2li1	0.442278
Arx	2.00485		Fzd3	0.442278
P2ry4	2.00485		Calr3	0.442278
Nxf2	2.00485		Zfp651	0.442278
Trap1a	2.00485		Nfkbil1	0.4425
Phex	2.00485		Hist2h2be	0.4425
Ace2	2.00485		Mfsd7c	0.442515
Gm20736	2.00485		Lmnb1	0.44339
Cog3	2.00068		Lgalsl	0.444431
Ctif	2.00043		Pim2	0.444939
			Arl2	0.446181
			Parp2	0.446234
			Clock	0.446675
			Rnf25	0.448954
			Ugt1a5	0.448954
			Pik3r5	0.448954
			Nipal2	0.448954
			Galnt3	0.448954
			Fam131c	0.448954
			5730480H06Rik	0.448954
			Nwd2	0.448954
			Atp10d	0.448954
			Vps37d	0.448954
			E230016M11Rik	0.448954
			Map3k10	0.448954
			Srpx	0.448954
			Il33	0.449338
			Tmem67	0.449338
			Fam206a	0.449338
			Marveld3	0.449338
			Dcaf4	0.449446
			Gm15706	0.449446
			Gm32511	0.449446
			4831440E17Rik	0.449514
			Cda	0.449527
			Anp32a	0.449722
			Cenpm	0.451907
			Chic1	0.452187
			Bmf	0.45289
			Aqp4	0.453747
			Bag2	0.454105
			Nexn	0.454105
			Hbb-b1	0.454759
			Mx2	0.454985
			Oas1c	0.454985
			Cpm	0.455119
			N6amt2	0.455551
			Gtpbp8	0.455868
			Mest	0.456325
			Hbb-bs	0.456465
			Adck3	0.457321
			Fam65b	0.45753
			Nr6a1	0.457573
			Mlph	0.459302
			Gtse1	0.459302
			Dtna	0.459302
			2610020H08Rik	0.459302
			Tmprss4	0.459302
			4933431E20Rik	0.459605
			B130024G19Rik	0.459605
			Pars2	0.459688
			Snx21	0.459722
			Sucnr1	0.461283
			Bcl9	0.463455
			Cdca3	0.463455
			Cyp2b10	0.463455
			Nrgn	0.463455
			Acpp	0.463455
			Itgb3bp	0.463558
			Hacl1	0.463799
			Polg2	0.464264
			Ccdc162	0.46467
			Arrdc3	0.465302
			Zfp386	0.466155
			Aspm	0.466465
			Cdc6	0.466465
			Zkscan4	0.466465
			Slx4	0.466465
			Usp53	0.466465
			Hs3st1	0.466465
			Myo5a	0.466465
			Lyz1	0.466712
			Irx3	0.466712
			Lpar4	0.466712
			Slc22a15	0.466778
			Insig2	0.467246
			C920006O11Rik	0.467797
			Fras1	0.468247
			Osgin1	0.468349
			Gabra3	0.469504
			Syne1	0.470036
			Tfcp2l1	0.470242
			Gm9776	0.471716
			Cdh4	0.471716
			Capn5	0.471716
			BC051019	0.471716
			Rfc4	0.471923
			Chst1	0.471923
			Gm16740	0.471923
			Fcgr1	0.471923
			Adamts7	0.471976
			Kat5	0.472015
			Rfc3	0.472645
			Zfp563	0.473414
			Unc13b	0.473414
			BC055324	0.474039
			Tmem17	0.474039
			Camk1d	0.474048
			Hdac8	0.475065
			Nlgn2	0.475731
			Apobr	0.475731
			Tyw5	0.475765
			Slc25a4	0.47724
			Rab2b	0.477566
			Jchain	0.477566
			Gm10319	0.477633
			Fam171a2	0.479109
			Cables1	0.479992
			Nr4a2	0.479992
			Gprasp1	0.480858
			Hist1h2ap	0.480942
			Clec2h	0.481456
			Masp1	0.481464
			Atxn1l	0.482095
			Papd4	0.482695
			Aig1	0.483581
			Prdm1	0.483581
			Hist1h2ao	0.485082
			Tcf24	0.48536
			Cep83os	0.48536
			Rpp30	0.485463
			Ubxn2b	0.486244
			Copg2	0.486387
			Tspan3	0.487336
			Erf	0.487762
			Calcoco1	0.488158
			Xrcc3	0.488179
			Hscb	0.488179
			Dact2	0.48915
			Mppe1	0.490314
			Cd59b	0.490314
			Fam13a	0.490631
			Hamp2	0.491045
			Dusp10	0.491199
			AA465934	0.491987
			Phldb3	0.491987
			Adgrf1	0.492694
			Kcnj8	0.493333
			Nthl1	0.493911
			Relb	0.493911
			Arl6	0.493911
			Ccl27a	0.496066
			Foxp4	0.496823
			Hnf4aos	0.496851
			Ralgds	0.498781
			0610040B10Rik	0.499469
			Gramd4	0.499621
			Gm8615	0.499637

## Sheet: GA muscle
Gene symbol	Log2Fold increase		Gene symbol	Log2Fold decrease
Hgf	23.0823		Plb1	0.049341
Mkrn2os	15.4031		Hoxb9	0.059039
Pla2g12b	13.647		Gm10785	0.0746777
Prm1	12.7984		Zfp341	0.0759125
Adam5	12.5529		Clhc1	0.0772266
Nr1h4	11.7349		Tnfrsf18	0.0804926
Itih2	11.6168		Ifitm6	0.0809337
AI182371	10.8486		Cenpi	0.0811418
Adam1a	10.3958		BC100451	0.0815891
Rab39	9.88251		Tnfrsf22	0.0837386
Pcdhgb6	9.44115		Gm10814	0.0850859
Fam84a	9.40842		Zfp811	0.0888892
Gm16845	9.32703		AI504432	0.0889164
BC037032	9.18044		4930570G19Rik	0.0900947
Arx	8.99743		AF357425	0.0903867
Tmprss2	8.95841		C8g	0.0973825
Bub1	8.8975		Wfikkn1	0.101372
E130114P18Rik	8.77835		Skap1	0.10499
Cyp2c44	8.7053		Rab37	0.111005
2810408A11Rik	8.6868		Cass4	0.113822
Xrra1	8.66991		Scn3b	0.115664
Cspg5	8.61681		Galnt6	0.115902
BC021785	8.46589		Nudt15	0.11634
BC048403	8.28487		Atp6v0d2	0.118015
1700030J22Rik	8.28165		Treml1	0.12004
Dock3	8.25564		Sema4g	0.120343
Tmem202	8.18842		Gm10510	0.121219
Asic3	8.1047		AA467197	0.121531
Lin52	8.10407		Abhd2	0.123086
Abhd3	8.07262		Lor	0.124564
Abcc3	8.07062		Tnni3	0.124751
Snora31	8.02249		Gm20219	0.12571
Igsf11	7.95053		Cd209c	0.126163
Tmem170	7.72156		Folr1	0.126325
AI593442	7.64504		Ifitm5	0.126629
Otof	7.55679		Zmynd15	0.129108
Cacna2d3	7.53614		Mmp27	0.129331
Rab15	7.53498		3632454L22Rik	0.132622
Coch	7.43586		Krt15	0.134177
BC030499	7.34105		Gm5420	0.134922
Zwilch	7.01613		Gpr88	0.13512
Nxpe5	6.99585		Rnft2	0.135195
Lrrc34	6.95181		Rnf25	0.137273
Acot4	6.94035		Dmrtc1a	0.137901
Pcdhb10	6.90142		Fer1l5	0.138084
Trim66	6.8899		LOC100862268	0.1381
Stxbp3-ps	6.82753		Gimap7	0.138929
Reep2	6.76931		9630028I04Rik	0.140372
Il11	6.71235		Asb17	0.140438
Cd3d	6.68778		Lpcat2	0.141572
Vpreb3	6.60443		Fam64a	0.141839
Stk26	6.59664		Gal3st1	0.142933
Tmem144	6.57061		Hap1	0.143152
Pard6b	6.53584		Gm15850	0.145948
Scn1a	6.48812		Cd226	0.146568
Stat4	6.48663		Eldr	0.148699
Draxin	6.44096		Gcnt3	0.149021
Gprasp2	6.42519		1810041L15Rik	0.150551
Rpa3	6.42031		Rasl2-9	0.150564
Itih3	6.37943		Icos	0.151337
Gpr137c	6.36016		Gabrr1	0.15211
4933424G06Rik	6.3576		Slco1a4	0.152213
Slc35d2	6.35486		Gng8	0.153174
Tacr1	6.34286		Camk1g	0.153474
Krt17	6.33882		Gpr22	0.153783
Gm16157	6.33882		Papolb	0.154553
Tmem164	6.33482		Lrp11	0.155545
Zfp78	6.3038		Cyp4f16	0.155696
Hist1h4d	6.24667		Csta1	0.156316
Pcdhb9	6.22427		Rundc3b	0.157342
Mpo	6.17865		Tmem74b	0.157583
Thsd7b	6.17863		Fam184a	0.157973
Nppa	6.17825		Mmel1	0.159742
4921533I20Rik	6.1554		Gm572	0.159927
Nkx6-3	6.12713		Tyms	0.15997
Flt3	6.07749		B430010I23Rik	0.160589
Ccdc62	6.06884		Slc2a6	0.160772
Dbx2	6.06429		Piwil2	0.160779
Sbk3	5.98675		4930579J19Rik	0.160894
Masp2	5.9277		Irx1	0.160914
Mapk8ip2	5.92231		Il22ra2	0.161045
Tmem102	5.84292		Col10a1	0.161266
Gm5627	5.84287		Adam29	0.161462
9830107B12Rik	5.81192		Arhgef39	0.161787
Scarna3a	5.80833		Lipg	0.162108
Fn3krp	5.80426		Ehf	0.162365
G630025P09Rik	5.77228		Tmem200a	0.163149
Zfp119b	5.72401		Lamb3	0.163347
Duoxa1	5.72302		Gabra2	0.164075
Cdk6	5.6962		Kcng2	0.164928
Scml2	5.67671		Snord42b	0.165677
Creb3l4	5.67501		Rnase1	0.166528
Pik3ap1	5.66335		Trpc4	0.167526
Cux2	5.63638		Nsun7	0.167646
Ppp1r1c	5.62383		Gm7854	0.167805
Tnfsf8	5.59826		St6galnac5	0.16841
Shank2	5.5611		Rundc3a	0.168627
Mcm8	5.55927		Gm3604	0.168722
Chrna2	5.55795		AU019990	0.168951
S100a5	5.55592		Jade3	0.169012
Zfr2	5.52254		Gsg2	0.171072
Fam83a	5.51515		Bcl2l14	0.171406
Sult1e1	5.50458		Ptgds	0.171633
Fam177a	5.45564		Efcab12	0.173694
Ivl	5.44175		Erich3	0.174105
Gsg1l	5.40144		Gm4759	0.174285
Lck	5.39768		Wfdc18	0.17446
Zfp931	5.35491		Snord37	0.175484
Mia	5.3184		Gm10658	0.175537
Ngf	5.31603		H2-Oa	0.175856
Nodal	5.30708		Trim30b	0.176175
Gm12159	5.30708		Gm12238	0.176405
Il12a	5.30708		Rp1	0.176528
Pacsin1	5.3068		Tmem40	0.176608
Il1b	5.30664		Snora24	0.176787
Ncan	5.30096		H1foo	0.176787
Plekhd1	5.27585		Tmem178	0.177126
Slc5a12	5.27413		Snord7	0.177146
Gm14634	5.27004		Zfp599	0.177408
Olfr172	5.2693		Snord83b	0.177849
Pak7	5.24056		Satb2	0.178554
Guca1a	5.23661		Stxbp5l	0.179973
1700074H08Rik	5.23374		Rtl1	0.180313
Pvrl4	5.2231		Bik	0.18033
Gm15713	5.20933		Pbld2	0.181001
Megf11	5.19571		Fam69c	0.181532
Card11	5.17388		Gm13986	0.18208
Elavl4	5.17137		1700007L15Rik	0.183759
Capn11	5.16936		Greb1	0.184406
Slc17a8	5.16833		Kiss1r	0.184524
Kng2	5.14875		Gm16063	0.185646
Nadsyn1	5.11999		Cyp46a1	0.185945
Klhl33	5.11933		Cacnb2	0.186631
Cfap70	5.08322		Krt18	0.188031
A930018P22Rik	5.04853		Xylb	0.188131
Cd160	5.03771		Cd244	0.188632
Lrrc25	4.99493		Zfp526	0.189758
Dhtkd1	4.9697		Kif22	0.191924
Plekhs1	4.96809		A430090L17Rik	0.192531
Lctl	4.96525		Acr	0.192581
4933411E08Rik	4.95493		Gng3	0.192604
Nek8	4.94036		Rufy4	0.192637
Cfap45	4.92197		3010001F23Rik	0.19295
Dlgap3	4.89534		Prss45	0.193023
Gm5111	4.87433		Lrrc9	0.19303
Cyp4b1-ps2	4.82708		Pigl	0.193051
Mks1	4.76976		Ptch1	0.193135
Disp2	4.7686		Asb17os	0.193562
Tsga13	4.76855		Arl1	0.193634
Gnat3	4.766		Rgs6	0.193679
Pcnxl2	4.76562		A330015K06Rik	0.193681
Nxpe2	4.75437		Dab1	0.193814
Wnt10b	4.75431		Zdhhc23	0.194008
Rgs11	4.75204		Csmd2	0.194014
Prickle4	4.74699		Gm1141	0.194074
Lrp8	4.74591		Lrp1b	0.194115
D330045A20Rik	4.7438		Th	0.194235
Pirt	4.74027		9330102E08Rik	0.194535
Il2rb	4.73948		Sv2b	0.195161
Gm5134	4.7362		Ddias	0.195181
Mrgprh	4.7362		Il7r	0.195759
Lhx8	4.7362		Tpbg	0.195929
Edn2	4.7362		Slco4a1	0.196101
Gm19345	4.7362		Dyrk4	0.196659
Tc2n	4.73378		Nptx1	0.196968
1700016C15Rik	4.68549		Pax9	0.19751
Gabra1	4.68406		Gm590	0.19751
Dyrk3	4.68076		Rhox5	0.19751
Adam32	4.67163		Evpl	0.198018
Gm15787	4.66333		Nek11	0.19816
Wdr31	4.64681		Liph	0.198398
Apoa1	4.6447		Ppp3r2	0.199461
F930015N05Rik	4.63801		Epha3	0.20071
Bcl2l15	4.63773		Gjb2	0.201571
Lin7b	4.62061		Serpinb10	0.201626
2410004P03Rik	4.61491		1700065J18Rik	0.202988
Ces2d-ps	4.59047		2210406O10Rik	0.203688
Mertk	4.58336		Zfp184	0.203697
Rdh9	4.58073		Efna4	0.203774
AI427809	4.57267		Exd1	0.20383
H2-Q4	4.53777		Clca3a1	0.204335
Lif	4.53585		Arl5c	0.204734
Svopl	4.51884		A730090N16Rik	0.204838
Bcl2a1b	4.49886		Treml2	0.205163
Fancd2	4.47695		Pex5l	0.205223
Pcsk1	4.43585		Pld6	0.206379
Tmprss4	4.4307		Caly	0.20726
Tmem45b	4.42855		Efhc1	0.207533
Ttc9	4.42035		Gm13154	0.207603
Hoxb6	4.41556		Dcst1	0.208021
Gm20597	4.38624		C6	0.208032
6030468B19Rik	4.36534		Krt2	0.208354
Tubb2a-ps2	4.36534		4930578M01Rik	0.208517
Reg3g	4.36534		Dna2	0.208724
Pou3f4	4.36534		Dlk2	0.208889
Pou3f2	4.35521		Sv2c	0.209802
Ccdc64	4.33778		Amz1	0.210612
Ccdc177	4.32228		Etnk2	0.211647
Olfr1372-ps1	4.29258		Nfkbid	0.211892
Armc9	4.27628		Ankrd66	0.213235
A430088P11Rik	4.25896		Ugt1a5	0.213396
Zbtb24	4.24769		Mybpc3	0.213667
Tex15	4.24287		BC039771	0.213694
Meiob	4.24076		Gm16287	0.214224
Dsg2	4.23939		Ccdc151	0.214328
AA543186	4.236		Ugt1a10	0.214346
Cxcl2	4.23131		Aqp2	0.214561
Dscc1	4.23067		Scn5a	0.215001
Tdo2	4.23044		Duox2	0.215144
Adamts17	4.22922		Cd40lg	0.21542
Msantd1	4.22793		Spdye4b	0.215519
Rgs9bp	4.22287		Adam4	0.215527
Irx5	4.22287		Astn1	0.21593
Mmd2	4.2211		4732416N19Rik	0.215996
Mex3b	4.21764		AU023762	0.216102
Ssc4d	4.21439		Dhrs9	0.216325
Tsix	4.21313		Frrs1l	0.216363
Cd46	4.21119		Kif18b	0.216703
Pnmt	4.20686		Kcnd1	0.217534
Gm11128	4.20681		Npc1l1	0.217716
Pcdhga1	4.20281		Hpx	0.218787
Gfi1	4.20281		Htr2b	0.22002
Npas1	4.20281		Pcdhga8	0.220808
Onecut1	4.20281		Gdpd3	0.221539
Gpr143	4.20281		Slc16a11	0.222395
Slc7a4	4.20121		Tac1	0.222513
Mael	4.17403		9430083A17Rik	0.222822
Tfap2a	4.16067		Kprp	0.223573
Sntb1	4.15572		Lce1m	0.223573
Gm20110	4.15411		2810032G03Rik	0.224355
Clec18a	4.15411		Ckap2	0.224978
Stag3	4.1465		Zcchc5	0.22506
Tstd1	4.13663		Slfn10-ps	0.225251
BC022687	4.13157		Nrn1l	0.22555
Pycr1	4.11918		Arhgef16	0.226347
Snord1b	4.10835		Scarna13	0.227
Sox21	4.10835		Pip5k1b	0.227381
Usp29	4.10533		Pdc	0.22757
E230029C05Rik	4.10194		Sh3bgrl2	0.227777
B4galt7	4.099		Pla2g3	0.228087
Fut1	4.09806		AI118078	0.228087
A830082K12Rik	4.09518		A930007I19Rik	0.228484
Mlph	4.09496		Gm20736	0.229387
Dio3os	4.0769		Batf3	0.229559
A530072M11Rik	4.07426		AW822252	0.230767
Asic1	4.06958		Gm2447	0.230865
Gpr141	4.06799		Sned1	0.231176
E130008D07Rik	4.0622		9630013A20Rik	0.231235
Pilrb2	4.0502		Hba-a1	0.231722
Rab38	4.03948		Dpysl4	0.232495
Adra1d	4.03802		Platr14	0.232759
Clcf1	4.03503		Star	0.233043
Chil1	4.03031		Rimklb	0.238617
Irf6	4.01737		Neil2	0.238981
Gm7120	4.0099		Dnah9	0.239092
Cyp4a10	4.00952		Dhx34	0.239308
Gtse1	4.00295		Nsun3	0.239727
Rmrp	4.0022		Marco	0.239768
Fam83h	4.00092		Cfap69	0.240377
4933408J17Rik	3.99031		1700001K19Rik	0.240584
Gm10409	3.98826		Dnah8	0.240643
Olfml2a	3.98049		Kif27	0.24078
Fscn2	3.98041		Hsf3	0.240789
Akr1c19	3.9735		1700112J16Rik	0.2409
Emc8-1190005i06rik	3.9672		5430425K12Rik	0.240936
1190005I06Rik	3.96717		Gm32511	0.24117
Doc2b	3.9559		Cdca5	0.241308
Pcp4	3.95189		Kcnmb4os1	0.241343
Nupr1l	3.94829		Sema3g	0.241559
Snord100	3.92517		Tex29	0.241879
Sidt1	3.89203		Clec4d	0.242342
Gpr15	3.89203		Gm4907	0.242557
E330017L17Rik	3.89203		Dync1i1	0.242863
2310002F09Rik	3.89203		Gm6213	0.242885
P4ha3	3.89203		Trim69	0.243172
Cd163l1	3.89203		Gpr75	0.243304
Klkb1	3.89203		4930428E07Rik	0.243304
Pgpep1l	3.89132		Stx19	0.243304
Arhgap20os	3.89036		Slc25a2	0.243304
Serpinb8	3.88507		Cyp26a1	0.243304
C2cd4b	3.87189		9230116N13Rik	0.243581
Psg16	3.86529		Dnah6	0.243745
F10	3.86505		Dnajb13	0.244885
6530402F18Rik	3.85292		Hbb-b1	0.245062
Hoxa1	3.84148		8030462N17Rik	0.2461
2010300C02Rik	3.83619		Stac2	0.246438
AW551984	3.83596		Hbb-bs	0.24698
Fhitos	3.8279		Kcnmb4	0.247266
Ccdc114	3.81649		Snora2b	0.2479
Pcbd1	3.81577		Kcnj13	0.247954
Ovgp1	3.81293		Ldlrad2	0.248266
Gc	3.80991		Csrnp3	0.24875
Oit1	3.80553		Mdm1	0.249083
Cnr2	3.80172		Noxred1	0.249924
Bex2	3.79089		Tnfrsf11b	0.25015
Trhde	3.78867		Dlgap5	0.250417
Klhl36	3.77797		Blk	0.251218
Calml4	3.77575		Fut7	0.251328
1810011H11Rik	3.77566		Trim45	0.251329
Misp	3.76749		Pik3r5	0.251588
1600029I14Rik	3.75957		Xkrx	0.251595
Slc2a13	3.7457		Calml3	0.251747
Esyt3	3.74171		Pitpnm2os1	0.252077
Trim43c	3.73786		Mapk4	0.252287
F5	3.7371		1700003D09Rik	0.252606
B930059L03Rik	3.73481		Lmntd2	0.252877
Casc1	3.73172		Btla	0.253147
Serpina1b	3.72666		Spink5	0.25342
Cgref1	3.7245		Wnt3	0.254891
Ska1	3.72213		Mst1r	0.255006
Hace1	3.72		Scarna2	0.255503
Erich2	3.7088		Negr1	0.255735
Adgre4	3.70391		Kcnj4	0.256001
Cytip	3.69953		Lrrc7	0.256004
Ttbk1	3.695		Rdh12	0.256109
Itih4	3.69463		5830416P10Rik	0.256377
Foxq1	3.69394		Bcas1os2	0.256573
Krt20	3.69387		Caprin2	0.256966
Slc3a1	3.69382		4930595D18Rik	0.257314
1700011E24Rik	3.69376		BC100530	0.257314
Kcnh3	3.69342		Terc	0.257314
Alox15	3.69298		Olfr211	0.257314
Cd7	3.69298		Bean1	0.257511
Prr16	3.69121		Cthrc1	0.257903
Ell3	3.69038		Vnn3	0.259026
Themis	3.6896		C130026I21Rik	0.259983
4933411K16Rik	3.68825		Tonsl	0.260356
4930593A02Rik	3.68417		Ttll4	0.262075
Aldoc	3.68139		Tns4	0.262913
Diras1	3.67982		Tmem171	0.263295
A430093F15Rik	3.67385		Mup2	0.263403
Sds	3.67135		Cog5	0.263583
1600014C23Rik	3.66994		Plk1	0.263604
4921511C10Rik	3.66994		B230208H11Rik	0.264204
Crabp2	3.66994		Icam4	0.264209
G630064G18Rik	3.66994		Pkp3	0.264386
Slc12a3	3.66994		Hist1h2bb	0.26466
Car12	3.66596		Bst1	0.265147
Tmeff1	3.64187		Rims2	0.265792
Cd69	3.62686		Slc16a7	0.265992
Rtn4r	3.62677		2900055J20Rik	0.26671
Mab21l2	3.62662		Lpcat4	0.26671
Trim43b	3.62621		Lekr1	0.267146
Pde11a	3.61791		A330032B11Rik	0.267548
Brsk2	3.61544		Pde3a	0.268223
Ccnb1	3.61		Haus4	0.268735
Ptprq	3.60419		A730020E08Rik	0.269561
Dsc2	3.57935		Gbp11	0.269668
Slc5a7	3.57887		Reck	0.270132
Cd28	3.57886		Hrh1	0.270269
Xkr6	3.56431		Phactr3	0.270354
Zfp438	3.54975		Cdkn2a	0.270448
Ctgf	3.54612		Dlgap1	0.270978
Alg10b	3.54006		Mafa	0.27328
Gm10190	3.53775		Atp8b3	0.274869
2700069I18Rik	3.53421		Actl9	0.274924
Ucn	3.53421		Trim59	0.275049
Usp43	3.52692		Slc44a4	0.2751
5730480H06Rik	3.52231		C730002L08Rik	0.275116
Chst3	3.51952		Mcemp1	0.275329
Teddm2	3.51656		Mmp28	0.275368
Skp2	3.51013		E330020D12Rik	0.275385
Wfdc2	3.50065		Hsfy2	0.275734
Adgrb2	3.4967		Snord66	0.276046
B3gat1	3.48571		Apoc4	0.276177
Btnl2	3.48027		Shroom3	0.27622
Ermn	3.4789		Platr17	0.276241
Nr1i3	3.47295		Gm15319	0.276269
Fbxo10	3.46275		Fam72a	0.276276
2810408I11Rik	3.45194		F630206G17Rik	0.276476
Gm13807	3.45144		Dusp15	0.27669
Foxd1	3.45094		Gpbar1	0.276696
Spata2l	3.4368		Snord99	0.27683
Gfra4	3.43415		Esr2	0.276848
Kifc1	3.43266		5031414D18Rik	0.276996
Fads2	3.42103		Rab26	0.276996
Opn4	3.41677		Rassf6	0.27715
Vmn2r2	3.41677		Gm13212	0.277333
Gm4541	3.41677		Gm13032	0.277535
Mrgprb2	3.41677		Hgfac	0.277543
Mefv	3.40749		1700120E14Rik	0.27776
Papln	3.396		Snord61	0.27776
Orm3	3.3936		Sftpa1	0.277775
Crtac1	3.393		Adgrb3	0.278037
Pla2g4c	3.39105		1190003K10Rik	0.278337
Gm20757	3.38451		Pcsk2os1	0.278337
Snord70	3.38441		Clca4a	0.278337
Fam19a2	3.37818		Psg29	0.278337
Grin3a	3.37797		Siglecf	0.278337
Tnf	3.37795		Hapln4	0.278337
Ifitm7	3.37764		Btg1-ps2	0.278337
Zfp54	3.37227		C530005A16Rik	0.278337
Pcdhgb7	3.37195		Zfp619	0.279394
Lect2	3.37133		Fhad1	0.280749
Man2c1os	3.36739		Hba-a2	0.280889
Snord67	3.36679		Spink8	0.280943
Cd80	3.36669		Smkr-ps	0.281093
2810442N19Rik	3.36651		Hcn1	0.281309
Paqr5	3.36199		Spag6	0.281818
Pdzph1	3.3578		Camp	0.281966
Slc44a5	3.35226		Iqcd	0.283135
Hemgn	3.35182		Ffar4	0.283275
Adad2	3.35174		Slc7a15	0.283544
Snora28	3.34855		Gpr82	0.283971
Rasal1	3.34416		Cr2	0.284126
Crb3	3.34083		Ikzf3	0.28417
Xlr3a	3.33886		Gm15545	0.284178
Prcp	3.33825		Slit2	0.284348
4930480K23Rik	3.33733		Klrb1c	0.284447
Asgr1	3.33381		Flywch2	0.284737
Kbtbd8	3.32835		Hbb-b2	0.286637
Il21r	3.32765		Drd1	0.286791
Ncr1	3.30378		Cntn1	0.287393
Slc15a5	3.29984		Adgra1	0.28775
Csmd1	3.27828		Rad9b	0.287851
Fhdc1	3.26808		A630077J23Rik	0.28813
Tbc1d30	3.26763		Vav2	0.288353
Ctxn1	3.25993		Ttr	0.289131
D630039A03Rik	3.2591		Gchfr	0.289321
Cftr	3.2546		3300002I08Rik	0.28947
BC035044	3.25445		Trim9	0.29042
Rcor2	3.25092		Slc4a11	0.290559
Cfap44	3.24382		4931403G20Rik	0.291324
1700047M11Rik	3.24369		Rasal3	0.291456
Tdh	3.22898		Ly6d	0.291989
Hinfp	3.22643		Ubash3a	0.292038
Ptafr	3.22233		Hbb-bt	0.292047
2310016D03Rik	3.22019		Hist3h2a	0.292129
Plac8	3.21386		Wdpcp	0.292271
Zfp773	3.21351		Pcdhb11	0.292731
G6b	3.20441		Vil1	0.293141
2310039L15Rik	3.20152		Gabre	0.293343
Snord92	3.19669		Dgki	0.293425
Adrb1	3.19466		9130019P16Rik	0.293882
Calr4	3.19309		Tdgf1	0.294145
Bmp7	3.18736		9430060I03Rik	0.295238
Pou5f1	3.18553		Galns	0.296539
Tmem200c	3.18195		Nlrp1b	0.296647
Klc3	3.16681		Ngb	0.296663
Klhl15	3.16535		Gm21188	0.296918
Gsc	3.1598		Urah	0.297002
4930592I03Rik	3.15864		Dsp	0.297068
Gldc	3.15751		Tmem179	0.297071
Ahsg	3.15746		Cep89	0.297131
Dnah2	3.15742		Ager	0.297753
Spata45	3.15671		Munc	0.299289
Gm6377	3.15605		Pcdhb13	0.29947
A330035P11Rik	3.15602		Cdca2	0.299617
Ddx43	3.15593		Rhoh	0.299916
Gm5547	3.15577		Gm19557	0.301148
Snord49a	3.15545		Tox3	0.30187
Rasl11a	3.15382		Pfn4	0.301924
Ly6g6e	3.15305		AI429214	0.302525
Siglecg	3.1529		Kcnrg	0.302636
Zfp810	3.15188		D630029K05Rik	0.302662
Gpr135	3.15179		B020031M17Rik	0.302662
Slc25a18	3.15169		Krt80	0.302662
Gm5577	3.15161		Oacyl	0.302662
Atp10b	3.15042		Nron	0.302662
AI847159	3.14863		Crct1	0.302662
Rbks	3.14815		Rims3	0.302662
Xist	3.14664		Ibsp	0.302662
Xlr4b	3.14579		Snora15	0.302662
Glp2r	3.14437		AW046200	0.302662
Slc26a8	3.14423		1810046K07Rik	0.302662
Ddx4	3.14417		Tdp1	0.302807
Pifo	3.14273		Zfp456	0.303603
Zbtb26	3.14189		Rslcan18	0.303978
Chrng	3.13768		A330076H08Rik	0.304111
Synpr	3.13768		Snap91	0.305307
D330046F09Rik	3.13768		Slc9a4	0.305614
2310034O05Rik	3.13768		8430436N08Rik	0.30589
Gm10649	3.13768		Adam12	0.305964
Snora62	3.13768		BC052040	0.306153
Rab3b	3.13718		Mpv17l	0.306303
Fendrr	3.13364		C030034L19Rik	0.306536
Depdc7	3.13341		Gm6297	0.307006
6430584L05Rik	3.13323		Acpp	0.307008
Rasgef1c	3.13143		Gnat2	0.307297
Cd300lf	3.1274		Pkib	0.3074
Mad2l1	3.12389		Klhdc9	0.307544
Ms4a2	3.12356		2610528A11Rik	0.307897
Gfra3	3.12053		Snora65	0.30823
Pgbd5	3.11661		Snord42a	0.308383
Snhg10	3.11307		Wdr17	0.309176
Glrb	3.10618		Raet1b	0.31022
Col11a2	3.09041		3930402G23Rik	0.311753
Sh3tc2	3.08828		Car13	0.312686
Tlr7	3.08624		Tfpi2	0.313862
Rbm45	3.07361		Fam83f	0.313891
Tmem132b	3.07213		Rccd1	0.313899
Nsg2	3.05875		4931406B18Rik	0.314156
Mrs2	3.04669		Muc1	0.314205
B230217C12Rik	3.04663		Xlr4c	0.314275
Sim1	3.04014		A330009N23Rik	0.314782
Adamts13	3.03922		Oxt	0.314852
Polq	3.02794		Foxm1	0.3151
Kdm4d	3.02601		Apol10a	0.315666
Actg2	3.02316		Sigirr	0.316792
Gm14327	3.02017		Trpv4	0.317891
Gm3258	3.01708		Pvt1	0.318394
Slc6a17	3.01369		Cpne4	0.318673
Tcf23	3.01104		Zfp300	0.319612
Cldn9	3.00707		Adh6-ps1	0.320553
AF357355	3.0052		2810468N07Rik	0.320658
Gm31763	2.99449		2010003K11Rik	0.320692
Ccdc148	2.99171		Cabp4	0.320725
Fam107b	2.98546		4921511H03Rik	0.320748
Rnf112	2.9823		1700001C19Rik	0.320865
Trpc1	2.97717		Amer2	0.320885
Rnu11	2.97409		Cyp4f37	0.320909
2010001E11Rik	2.97052		BC147527	0.320991
Klhdc7a	2.96387		Cdk5r1	0.321029
Prpsap2	2.95959		Chst8	0.321143
Snora5c	2.95522		Cyp2r1	0.321168
Hps1	2.95489		Ephx4	0.321448
Havcr2	2.9533		Spred3	0.321716
H2-M2	2.9524		4930415F15Rik	0.321791
Mansc1	2.95179		4921504A21Rik	0.321963
Lax1	2.94927		6430411K18Rik	0.322332
Tcte3	2.94745		Adora3	0.322715
Otoa	2.94401		Gnrhr	0.322883
Gm6787	2.94081		Pou2af1	0.322909
Erc2	2.93957		4930443O20Rik	0.322911
Gm4922	2.93926		Pcsk1n	0.322933
Myo15	2.93926		Iqgap3	0.322951
Btnl1	2.93926		2900005J15Rik	0.323177
Il2	2.93926		AI450353	0.323264
Sept14	2.93926		Try4	0.323265
Slc9a7	2.93926		Fhit	0.323398
Hist2h2ac	2.93826		Ntsr2	0.323467
5031425F14Rik	2.93803		Tpte	0.323513
Wif1	2.93542		C130050O18Rik	0.323654
Naip7	2.93066		Erbb3	0.323772
Gm11549	2.93066		Tmprss9	0.323775
Kcnh7	2.93057		Phf24	0.323775
Chac1	2.92495		Zfp940	0.323942
2610020H08Rik	2.92456		A230009B12Rik	0.324026
Fbxo48	2.92256		Uprt	0.324043
B3gnt5	2.92227		Nebl	0.32405
Nrg2	2.91861		Zfp446	0.324186
1700045H11Rik	2.91593		Prox2	0.324642
Slamf1	2.91577		Krt75	0.324719
Dleu7	2.91569		Cntn3	0.324728
Gm13031	2.90925		Slc24a1	0.325071
Enkur	2.90679		Zfp850	0.325109
Cdca3	2.90583		5730420D15Rik	0.325148
9130011E15Rik	2.90403		St6galnac1	0.325148
Sv2a	2.90354		AU015791	0.325148
Susd1	2.90346		Glycam1	0.325148
Pank4	2.90314		Sec14l5	0.325148
Rerg	2.90237		Arsi	0.325148
9330162012Rik	2.90079		Lcn8	0.325148
Tsnaxip1	2.90013		Tmem8c	0.325148
1700008J07Rik	2.89279		Slc6a12	0.325148
Chia1	2.89246		Rhox3c	0.325148
Nefl	2.89133		Rs1	0.325148
Gpr17	2.88896		Oip5	0.326894
Itgae	2.88827		Elp6	0.327108
Ttll11	2.88364		Spint1	0.327424
Gm5091	2.87854		Zfp81	0.32865
Aanat	2.87712		Lhx6	0.328806
Lgi1	2.87692		Exoc3l	0.328853
1700001L05Rik	2.87672		Kcne1l	0.329908
Gabrb1	2.87645		Hist1h1b	0.334322
Hamp2	2.87379		Doc2g	0.33553
Slc22a13b-ps	2.86745		Pbk	0.336006
Myrip	2.86534		Dhrs2	0.336238
Lyzl4	2.86304		Ccdc106	0.336775
Klra13-ps	2.86127		5031434C07Rik	0.337049
Arl6	2.85842		Dtx1	0.337147
Cst13	2.85591		Rab42	0.337186
Nwd1	2.85566		Mettl24	0.337415
Plscr2	2.85426		Fam124b	0.33766
Kntc1	2.85215		Gpr179	0.337843
Pag1	2.85115		AA415398	0.338125
Ephb2	2.85046		Cuzd1	0.338494
Cxcl1	2.84759		Mageb18	0.341412
1700023F02Rik	2.8454		Fam181b	0.341634
Hapln1	2.84433		Cep128	0.34196
Ccr7	2.84191		Spata20	0.342236
Gm5434	2.83638		Gm29811	0.342425
Zfp169	2.83424		Slc22a14	0.342453
Olfr1033	2.83138		Oasl1	0.342542
Rab27b	2.82925		Chek2	0.342543
1700047G03Rik	2.82747		D830005E20Rik	0.342599
Arc	2.82667		Ankrd42	0.34306
Zscan25	2.82584		Batf	0.343107
Ppp1r35	2.82296		Arrb2	0.343261
Slc7a11	2.82243		Lrrc36	0.343312
Aldh1a7	2.82192		4933440M02Rik	0.343326
Dnajb7	2.82178		Syn2	0.343361
Klrb1a	2.82143		D630041G03Rik	0.343387
Ms4a4b	2.81579		Gm13582	0.34379
Syne4	2.81394		4930533B01Rik	0.34412
Kcnip1	2.81239		Kcnip2	0.344624
Fam229a	2.8088		Pgbd1	0.34493
Cdhr3	2.80676		4930525D18Rik	0.345002
Slc17a9	2.80638		Ikbke	0.345642
Katnal2	2.7961		Alms1-ps2	0.345866
Vstm5	2.79023		Dazl	0.345874
Lmtk2	2.78942		Cyp2j13	0.345896
Eps8l3	2.78754		Gm13152	0.346208
Ppp1r42	2.78574		Unc13c	0.346218
Serpina1d	2.78461		Ryr2	0.34623
Sox2	2.78371		Pyroxd2	0.34628
Itgbl1	2.78313		Camsap3	0.347104
Plaur	2.78227		Ulk4	0.347226
Sema4a	2.78054		Cwh43	0.347516
Myo5b	2.78053		Csdc2	0.347634
Akap3	2.77477		Lrrc19	0.347912
Emx2os	2.76915		Sp6	0.348647
Gm17296	2.76561		Fam131c	0.348732
Gm3002	2.76536		Frrs1	0.348826
Snhg4	2.76283		9530052E02Rik	0.349108
9530027J09Rik	2.75376		Trim46	0.349586
Mkln1os	2.74631		Cckbr	0.349601
Gm12060	2.73859		Rragb	0.34972
Tmc5	2.73591		Tmem91	0.350146
Nthl1	2.73503		Apol9a	0.3504
Fancf	2.7342		Rnf208	0.350538
Prtg	2.7312		Nell2	0.350571
Lbx2	2.73108		Fam19a4	0.350836
6330403A02Rik	2.73018		Dbndd1	0.351176
Unc5a	2.72636		4930525G20Rik	0.351481
Alx4	2.72047		1700113H08Rik	0.351564
Hmgcll1	2.72022		Tm4sf20	0.351677
Apol9b	2.70692		Mfsd6l	0.351704
Hs3st3a1	2.70409		2610020C07Rik	0.352081
Upk2	2.70323		Cacna2d4	0.352087
Ankrd34a	2.70199		Cep55	0.35291
Saa2	2.70107		Fam167b	0.352921
Kctd13	2.69452		Fv1	0.353215
Tecrl	2.69305		Ifi27l2b	0.354152
Jchain	2.69262		Mcpt-ps1	0.35465
1500026H17Rik	2.68129		I830077J02Rik	0.354708
Cxcl10	2.67676		Pnoc	0.355544
Pemt	2.67375		Fancd2os	0.355721
Gm20257	2.6682		C330013J21Rik	0.355968
Sec23b	2.66472		Fosl1	0.356091
2810029C07Rik	2.66129		A230056P14Rik	0.356253
Vangl2	2.64904		Trem2	0.357086
4932435O22Rik	2.64826		Sox12	0.357196
Jag2	2.64682		Kbtbd6	0.357945
Mfsd7c	2.64488		Gm8765	0.357975
Gmip	2.64479		BB123696	0.358056
Bsdc1	2.64112		Ptprv	0.359215
A430033K04Rik	2.63918		Cldn34c1	0.359236
Crybb3	2.63825		Kctd14	0.360095
P4htm	2.63438		Gnrh1	0.360448
Gm9958	2.63112		4933432I09Rik	0.360805
Dync2li1	2.62981		Dsg1a	0.360805
Tmem184a	2.6292		Lcn4	0.360865
Tm9sf1	2.6288		Ctsg	0.360953
Sphk1	2.62717		Cubn	0.360953
B130006D01Rik	2.6263		Prima1	0.36161
Eddm3b	2.62477		4930412C18Rik	0.361641
Lrrc4	2.62129		Mfsd2a	0.362021
A630020A06	2.62002		Slc6a13	0.362167
Prkag2os1	2.61974		Rtbdn	0.362539
Ripk4	2.61973		Sla	0.36277
A530088E08Rik	2.61968		1700110K17Rik	0.363619
Arrdc5	2.61951		Pdgfd	0.3637
Car6	2.6189		Gm2087	0.364371
Slc15a1	2.61886		Snord1c	0.364506
Rasl10b	2.61869		Gm609	0.364506
Retnlg	2.61817		Tigd3	0.364506
2010109A12Rik	2.61764		Susd3	0.364971
Aknad1	2.61756		Frem1	0.365325
Tmem30c	2.61754		Bfsp2	0.365661
4921513I03Rik	2.6175		Lppr3	0.365829
Glyat	2.61658		Glis3	0.366054
Calm4	2.61602		Spib	0.366626
Grm7	2.61527		Ubap1l	0.36667
Gm17821	2.61526		Slc7a3	0.36667
Gabrq	2.61378		Gm20753	0.36677
Klrb1f	2.61376		Krt23	0.36677
Pdgfrl	2.61349		Chat	0.36677
Gemin6	2.61203		Kcnv1	0.36677
Fam196b	2.6118		Krt1	0.36677
Slc16a5	2.6118		Tmprss7	0.36677
Cd101	2.61176		Krtap8-1	0.36677
Shq1	2.6115		Gm15328	0.36677
Elavl3	2.61141		Gpr176	0.36677
1700023F06Rik	2.61136		Rspo4	0.36677
Aqp9	2.60967		Bglap3	0.36677
Irg1	2.60933		2310050C09Rik	0.36677
Rnf225	2.6093		1700095J12Rik	0.36677
Tram1l1	2.60869		Pramel1	0.36677
Fam19a3	2.60788		C130083M11Rik	0.36677
Mycn	2.6062		Noto	0.36677
Gm15698	2.60611		Asprv1	0.36677
Npb	2.60611		Pinlyp	0.36677
Agr2	2.60611		Klk7	0.36677
Slc25a30	2.60611		Igf2os	0.36677
Gad2	2.60611		Ins2	0.36677
Btbd18	2.60611		Awat1	0.36677
Foxa2	2.60611		Gm17745	0.367032
Olr1	2.60611		Rhox8	0.36715
Pof1b	2.60611		Lingo1	0.367505
Cenpa	2.60529		Klf8	0.367849
Bhlhe22	2.60416		Gria4	0.368189
Apcdd1	2.60413		9930012K11Rik	0.368501
Scimp	2.604		9530051G07Rik	0.369172
Usp44	2.60399		Scube1	0.369425
Itpka	2.60315		1700040L02Rik	0.369783
Acp6	2.60298		Tmem82	0.370277
Ssu2	2.6029		Lypd1	0.370424
Kcnf1	2.59829		Lhb	0.370573
Phyhipl	2.5965		Notum	0.370672
Inhbb	2.59573		1600015I10Rik	0.37112
Fam26e	2.59481		Snph	0.371501
Spp1	2.5948		4930447A16Rik	0.371593
Sorcs1	2.58711		AA414768	0.371764
Parvg	2.58657		Fam205a1	0.372784
Gm5144	2.58494		Gnmt	0.373438
Hsf5	2.58357		Nkx2-2os	0.373893
Egf	2.57618		Pramef12	0.37483
Acot1	2.57354		S100a3	0.374946
Enox1	2.57238		Syp	0.375002
Cdk18	2.57045		Zim1	0.37558
Adamts6	2.56936		AA465934	0.375807
Mterf3	2.56898		Ubb	0.375865
2310069B03Rik	2.56395		Alas2	0.376137
Gm3696	2.5629		Wdr78	0.376287
Spin4	2.56008		Zdhhc2	0.376618
Mtcp1	2.55637		Prss35	0.376832
Gm10516	2.55631		Gm14023	0.377012
N4bp2l1	2.55518		Kif26b	0.377243
Mill2	2.55336		Xrcc6bp1	0.377599
Hpd	2.54607		Usp49	0.378047
Lrfn4	2.5438		A230056J06Rik	0.378315
Eno4	2.54366		Gm13490	0.379499
1700025B11Rik	2.54179		BC094916	0.379833
Exo5	2.54116		Apitd1	0.38004
Hspb11	2.54049		Gata6	0.380059
Slc27a6	2.53577		Lcat	0.380109
Cideb	2.53285		Padi1	0.380138
5830454E08Rik	2.52698		Zfp873	0.380227
Ifit1bl2	2.52359		Them5	0.380232
Zc3h12b	2.52258		Spire2	0.380246
Stx11	2.52185		E2f7	0.380732
Frmpd4	2.52154		Gm16576	0.380817
Pcdhb2	2.52116		Nrip3	0.38151
Snord16a	2.52066		Cxxc4	0.382105
Zfp595	2.51534		Cbs	0.382316
Nog	2.51488		Styxl1	0.38452
Cers6	2.51239		Slc27a2	0.384558
Rgs20	2.51234		6430531B16Rik	0.38458
Oit3	2.51026		Ly6h	0.384634
Spidr	2.50936		2810459M11Rik	0.384693
Gm21586	2.50892		Ldhc	0.384846
Pisd-ps2	2.50834		Unc80	0.385224
Fbxo27	2.50757		Snord35b	0.385538
Nkain4	2.50373		Col19a1	0.385574
5730405O15Rik	2.49943		S100a8	0.38558
Dio1	2.49189		Gng4	0.385792
Mettl10	2.49165		Pydc4	0.385855
Ccnc	2.4916		4930557K07Rik	0.38611
Zbtb37	2.48945		Gm14379	0.386293
Cox15	2.48376		Tfec	0.386382
Zfp607	2.4829		5033403F01Rik	0.386396
Exosc3	2.48195		Stra6l	0.38641
Naip6	2.47951		Spdl1	0.386525
St8sia6	2.47772		4931440J10Rik	0.386775
Tmem132c	2.47741		Bhlha15	0.386803
Rd3	2.47297		Foxo3	0.386949
Lrrc48	2.46905		Itk	0.387289
Bag2	2.46486		Gpx2-ps1	0.387308
Ltb	2.4641		Pax3	0.387709
1810041H14Rik	2.46356		Cntn6	0.387714
Lrrtm1	2.46207		Hist1h4n	0.387828
Cxcr2	2.46125		Atp13a4	0.387948
Mettl25	2.46063		Aspscr1	0.38812
6720483E21Rik	2.45914		Atp4a	0.388248
Gm5415	2.45914		Pappa2	0.388521
6030407O03Rik	2.45914		Sptbn4	0.388536
Brinp3	2.45914		Actrt3	0.388554
BC006965	2.45914		1700025N23Rik	0.388554
Pde6g	2.45914		Cnih3	0.388558
Krt85	2.45914		Mup14	0.38887
Galr1	2.45914		Ssh1	0.388876
Fgf8	2.45914		H2-Eb2	0.3889
Snora43	2.45914		Hps4	0.389118
Fam43b	2.45914		Bex6	0.389292
4931430N09Rik	2.45914		1810006J02Rik	0.389295
Cacng6	2.45914		Mms22l	0.389329
Gm16532	2.45914		Insm2	0.389349
Ccdc58	2.45448		Fam20a	0.38954
Zscan18	2.45419		Snord12	0.389743
Chd5	2.45348		Cyp2d10	0.389743
Serpina3g	2.45333		Gm4477	0.389744
Aldh1b1	2.45281		Frs3	0.39026
Cyp2a5	2.45143		Wnt9b	0.390265
Sp9	2.45142		Mchr1	0.390341
Fgf4	2.45142		Rps6kb2	0.390426
Ces2c	2.45142		Lonrf2	0.390877
1810012K16Rik	2.45136		Ecel1	0.390877
Pold3	2.44751		1700042O10Rik	0.390877
Ppp6r2	2.44595		Krt12	0.390877
Snord118	2.44455		Gm11681	0.390877
Olig1	2.44427		Foxf2	0.390877
Snord68	2.44389		Gm6416	0.390877
Kifc5b	2.44325		Ltb4r2	0.390877
Lgals7	2.44126		Cacna1i	0.390877
Tdrd6	2.43928		1700031A10Rik	0.390877
Cpne5	2.4381		Fsd1	0.390877
Clcn2	2.43715		Pcdhgb2	0.390877
Esco2	2.4368		Gal3st3	0.390877
Jrk	2.43589		Gm13629	0.390877
Art2a-ps	2.43252		Dfnb59	0.390877
Tlr11	2.42756		S100a7a	0.390877
1700066B19Rik	2.42747		Lppr5	0.390877
C9	2.42722		Gm12709	0.390877
Rnaseh1	2.42717		Fbxo41	0.390877
Sp7	2.42699		AF357399	0.390877
Dzip1l	2.42645		1500012K07Rik	0.390877
Elovl4	2.42383		D030068K23Rik	0.390877
Lep	2.42342		Slc9a5	0.391581
Cacna1e	2.42246		Lzts3	0.3919
Atp8a2	2.42045		Gm9920	0.392153
Gxylt2	2.41919		2700038G22Rik	0.392244
Efcab5	2.41881		Tnip3	0.392533
Ftx	2.41831		Cbx2	0.392967
Gm1673	2.41711		1700109H08Rik	0.394282
Cfap20	2.4167		Hoxd4	0.395566
0610005C13Rik	2.41605		Swsap1	0.396171
1700109K24Rik	2.41486		Mup10	0.396552
Gm7244	2.41421		Fam78b	0.396729
Galnt9	2.41346		Itpkb	0.396864
4930429B21Rik	2.4112		Olfr173	0.397184
Tdrd9	2.41032		Rasgef1a	0.397529
Xkr4	2.41026		Ddc	0.39765
Tg	2.40719		Gm6568	0.398088
Amacr	2.40719		E130317F20Rik	0.398292
Tgm3	2.40685		3110057O12Rik	0.399066
Cdkn3	2.40219		Epgn	0.399331
Gm6639	2.40144		Tmem45a2	0.399364
Myb	2.39821		Rassf10	0.399572
Cplx1	2.39568		Tatdn1	0.399714
Serpina1c	2.39453		Zfp459	0.399729
Camkmt	2.39422		Gm16897	0.399776
Dkk3	2.39387		9330136K24Rik	0.399961
4933406I18Rik	2.39354		Tomm6os	0.400168
Gm5065	2.39123		Coro6	0.400186
Gm3317	2.39123		Aaed1	0.400419
Hist1h2ba	2.39103		Pdzd3	0.400644
4933417G07Rik	2.39098		Cd209e	0.401134
5031434O11Rik	2.38893		Rad51	0.401407
AA388235	2.38818		Slc6a15	0.401555
Snord82	2.38763		Pira4	0.402084
Gm11423	2.38705		Casp1	0.403825
Mrps28	2.3857		2810417H13Rik	0.404156
2810403D21Rik	2.38243		B230206H07Rik	0.40447
Crabp1	2.38221		Ncf2	0.40456
Abhd15	2.38167		Gkn3	0.404627
Ppm1h	2.38156		Abcg1	0.404646
Thumpd2	2.37904		Psd4	0.40469
Hpse	2.37258		Kcnu1	0.40497
Rgn	2.37213		Tmprss5	0.405014
Amn	2.37172		Cyp4f39	0.405159
4930488L21Rik	2.36957		Gen1	0.405626
Gm16677	2.36427		Cenpf	0.405906
Tmc3	2.3628		Il12b	0.405969
Slc16a12	2.36269		Tbx5	0.406677
Spic	2.36248		Dnajb3	0.40716
9230110C19Rik	2.36164		Tead4	0.407169
Dtnb	2.36124		Platr22	0.40721
Stx1b	2.36093		Olfr920	0.407423
Cct6b	2.35959		1700037C18Rik	0.407516
Lrrc8b	2.35897		Zfp692	0.407576
Efcab3	2.35819		Pcdhb12	0.407894
C5ar2	2.35594		Opn3	0.408244
Zfand4	2.35506		Nkain2	0.408991
Snord55	2.35419		Mboat2	0.409196
Sdhd	2.35413		Ms4a6d	0.409781
1700018B08Rik	2.3534		2210416O15Rik	0.409831
Rad54l	2.35185		Ube2ql1	0.410149
Cecr5	2.34893		Nuf2	0.410315
Nr3c2	2.34585		6030466F02Rik	0.411023
Gm8013	2.34531		Ptchd4	0.411075
Camk2n2	2.34457		Uroc1	0.411423
Ago3	2.34418		Lypd2	0.411585
Prr18	2.3435		4933412E12Rik	0.411727
Agmo	2.34187		Unc79	0.412101
Tsen54	2.34104		Peg12	0.412619
Lrrc8e	2.33853		Ccr5	0.41267
1700026L06Rik	2.33643		Rspo1	0.412885
Ccdc180	2.3329		Ydjc	0.412952
Adprhl2	2.33213		Ccdc166	0.413837
Smc1b	2.33065		Dok7	0.413853
Hcar2	2.32936		Ttc41	0.415125
Aoah	2.32935		Lmx1a	0.41603
4930513N10Rik	2.32897		Arg1	0.416223
Zfp11	2.32766		Pih1d2	0.416416
Gys2	2.32613		Cep192	0.416501
Dbil5	2.32034		Gimap3	0.41667
Epcam	2.31934		Fancm	0.417297
Pramel4	2.31702		Tnfrsf13c	0.417318
Usp27x	2.31187		Zfp7	0.417378
Fgfr2	2.3105		Gm16523	0.417451
AF251705	2.30831		Fam8a1	0.41749
Timd4	2.30753		4933408B17Rik	0.417621
Tnn	2.30707		Fam180a	0.418109
Mdfi	2.30368		Ppil6	0.418202
Ropn1l	2.3018		Chdh	0.418517
Nln	2.29915		Hyal1	0.419675
Tgif2	2.29736		Ccdc142	0.421297
Atad3aos	2.29727		Birc5	0.422265
Prkcg	2.29654		Cep126	0.422428
Rbl1	2.29197		Mogat1	0.423087
Apobr	2.28979		Hs3st3b1	0.423117
Nefm	2.28711		Fanca	0.423179
0610039K10Rik	2.28606		Ubxn10	0.423706
Gpn2	2.28205		Kctd4	0.424084
Oas1b	2.27838		Pira1	0.424093
Hist1h2bk	2.27794		Myo1f	0.424329
4930552P12Rik	2.27738		Tmem198	0.424385
Vnn1	2.27647		Ltb4r1	0.424397
Tcf7	2.27323		Sgsm2	0.424414
Arf5	2.27312		Syk	0.424449
Rgs14	2.27297		Rpph1	0.424984
Tlr6	2.25958		Bspry	0.425029
Gm15645	2.25834		Eppk1	0.425467
Celsr1	2.25512		B3gnt8	0.426454
Trappc2	2.25458		Fcer2a	0.426461
Catip	2.25201		Iqce	0.427141
5830444B04Rik	2.2474		C1qtnf7	0.427229
Gmeb2	2.24696		Mrgprb1	0.4277
Gm11696	2.24517		E130310I04Rik	0.428165
H60b	2.2449		A730008H23Rik	0.428667
Sat2	2.24413		Gm38437	0.428699
Anxa8	2.24203		Gatsl3	0.428705
Pebp4	2.2397		Cyp4f17	0.428756
Muc6	2.23736		Trerf1	0.429597
Gm20878	2.23698		Zdhhc15	0.429838
Gm2176	2.23446		Zfp763	0.429972
Phtf1os	2.23028		Sass6	0.430118
Egfl6	2.22905		Gm20554	0.430322
Chek1	2.22843		Gm3704	0.430801
Igdcc3	2.22772		E230016M11Rik	0.431002
Stil	2.22765		Hrk	0.431022
Ntn5	2.22628		Zcwpw1	0.432377
Gm973	2.22459		Grb7	0.432572
Snhg6	2.22247		Shc4	0.432751
Fbxo36	2.22197		Ston1	0.432768
Dfna5	2.22129		2610318N02Rik	0.432942
Ube2t	2.21996		Ccdc113	0.432957
4921507P07Rik	2.21909		4933400A11Rik	0.432996
Stambpl1	2.21673		Tssk6	0.433305
Zic1	2.2161		Clspn	0.433346
Il31ra	2.21437		Fam71f2	0.433592
Adgrf4	2.21146		Gm11201	0.433626
Fam163b	2.20956		Gm11744	0.433673
Smim10l1	2.20843		Haao	0.433748
Stk32a	2.20766		Trpm2	0.434082
Sgpp2	2.20578		Igsf9	0.434093
Iscu	2.20545		Ear2	0.434137
Ctf1	2.20505		9530062K07Rik	0.434273
Tec	2.20424		Avil	0.434296
Arvcf	2.2033		BC020402	0.43444
Taf6l	2.20172		Tekt5	0.434736
Espl1	2.19797		Sp110	0.434776
Rasl10a	2.1967		AU021063	0.434808
Zfp948	2.19668		Fbxw10	0.435601
Ccdc14	2.19611		A330041J22Rik	0.435846
Itga5	2.19571		Sag	0.436028
Flrt3	2.19537		Tmed6	0.436314
1700123M08Rik	2.19515		Fa2h	0.436725
Map10	2.1941		Gm614	0.436824
Tmem231	2.19344		Tnfrsf13b	0.436979
Gm2027	2.19324		Ap5b1	0.437191
Nup54	2.19303		Six4	0.437267
H2-T10	2.19097		Arhgap36	0.437268
Klk8	2.18725		1600010M07Rik	0.4373
Samd15	2.18609		Txk	0.437326
Gje1	2.18578		Eif5a2	0.437338
Luzp2	2.18553		Pacrg	0.437514
Grik4	2.18539		Hist1h1c	0.43766
Hsd17b14	2.18284		Cpn1	0.437905
Zfp287	2.18232		Ifit3b	0.43801
Myf5	2.18085		Apba2	0.43805
Kif7	2.17971		Stkld1	0.438053
Cd59b	2.17873		Bpifb5	0.438134
Nmral1	2.17869		1700028K03Rik	0.439321
1500015O10Rik	2.17817		Zfp111	0.439433
Ccne1	2.1765		1700001G11Rik	0.439544
Spag17	2.17372		4933406F09Rik	0.439608
Kpna2	2.17008		Elmo3	0.440357
H2-Q10	2.16976		Slc29a4	0.441097
Plek2	2.16814		A130077B15Rik	0.441245
Gm4013	2.16807		Slc52a2	0.442171
Tdrd7	2.16716		C230035I16Rik	0.442249
Cebpd	2.16549		Aim2	0.442572
Dnase1l2	2.16409		4930427A07Rik	0.442685
Gm14305	2.16397		Garem	0.44281
Nanos1	2.1637		Kcnq1	0.4431
Proser2	2.16247		Serpini1	0.443174
Iqub	2.16178		Cd96	0.443417
Itga8	2.16115		Rassf7	0.443434
Lin9	2.16112		Cdh19	0.44363
Lrrc10b	2.15971		Chadl	0.443835
Slc11a1	2.15949		Sox8	0.44387
Rrm2	2.15597		Ms4a1	0.444035
Gm10371	2.15553		Zfp235	0.444353
0610038B21Rik	2.15535		Orai2	0.444576
Nt5c3b	2.15336		Catsper4	0.444823
Zfp382	2.15113		Scin	0.44483
Gm23284	2.14844		Hsd11b2	0.445001
Mtbp	2.14728		Csf2rb	0.445481
Plet1	2.14433		Ttll9	0.445606
A930006K02Rik	2.1401		Cd22	0.445714
Gemin8	2.1391		5430427O19Rik	0.445753
Kif9	2.13847		Pigg	0.446066
Calr3	2.13668		Psd	0.446372
Slitrk6	2.13442		D130020L05Rik	0.44662
Raf1	2.1316		Sfta2	0.446657
Klhl29	2.13135		Prkar1b	0.447224
Psph	2.13112		Pcdhga5	0.447363
Igsf1	2.13104		Slc36a1os	0.447373
Ostn	2.129		Hoxb8	0.448342
Ugcg	2.1283		3110070M22Rik	0.448475
Zfp28	2.12782		Ankfn1	0.448511
Hist2h2bb	2.12683		Kif24	0.44857
Ints8	2.12678		Gm3716	0.448718
Klb	2.12634		Klk1b27	0.448721
Il12rb2	2.12628		Sema6b	0.449445
Col17a1	2.1262		Tex26	0.449761
Cklf	2.12473		Nkain3	0.449888
Klhl34	2.12356		Vsig10l	0.450482
Omd	2.12265		2700054A10Rik	0.451789
Mgst3	2.12157		Ccdc92	0.452096
Cxcr4	2.12014		Npff	0.452439
2900079G21Rik	2.11991		Col6a4	0.452512
Mtfr2	2.11378		Il4i1	0.452705
Jph3	2.11243		Gareml	0.452712
Wdyhv1	2.11202		Aasdh	0.452923
Tlr8	2.1111		Fignl2	0.453066
Mettl21e	2.1064		Optc	0.453223
Ift80	2.10487		Rgs17	0.453552
4933417D19Rik	2.1048		Qrfp	0.453611
Efna2	2.10409		Gm4787	0.453714
Slbp	2.1039		Kcnj14	0.45388
Nlrp5-ps	2.10358		1700022H01Rik	0.454001
Rpe	2.10328		Lrrc18	0.454269
Kera	2.101		Ankrd55	0.454288
Spink2	2.10036		Ocstamp	0.454333
Ero1lb	2.0985		9430078K24Rik	0.454407
Zfp964	2.09517		1700008O03Rik	0.454407
Yipf7	2.09327		Il12rb1	0.454407
Vwa9	2.09277		Gm16386	0.454597
Mfsd4	2.09116		Hist2h2ab	0.454609
Grap2	2.08989		Angptl3	0.454664
Zfyve28	2.08828		Sphkap	0.454819
Zbtb3	2.08798		Wdr20	0.455147
Sox18	2.08788		Vdr	0.455287
Slit1	2.08772		Pdzd4	0.455392
Cd6	2.08746		Mfsd2b	0.456067
Ush1c	2.08742		Slc39a2	0.456202
Med11	2.08712		Tmem240	0.456259
Actr3b	2.08676		Gm5779	0.456283
Hscb	2.08556		Lbx1	0.456378
Tktl1	2.08551		Cnga3	0.456762
Hsbp1l1	2.08343		Gm4832	0.457269
4930449E18Rik	2.08297		Klrb1b	0.457548
Wdr72	2.08294		4931414P19Rik	0.457648
Tagln3	2.08294		Cxcr6	0.45795
Lmtk3	2.08292		Hist1h2af	0.458028
Slc5a5	2.08281		Scarna9	0.458455
Rnf43	2.08262		Prr7	0.458458
Gm10863	2.08261		Gfi1b	0.458479
Erp27	2.08217		Nphs2	0.458503
D930007P13Rik	2.08183		Gm11710	0.458523
Clec4g	2.08154		Dbh	0.458543
5730435O14Rik	2.08153		Hdc	0.458599
4933412E24Rik	2.08068		Trib3	0.45942
Ntng2	2.08068		Slamf7	0.460102
Pla2g10	2.08064		S100pbp	0.460136
Gm5936	2.08061		Lamp3	0.460365
Myl7	2.0806		Rab3c	0.460592
Ccnf	2.08051		Ntn3	0.460596
Rasef	2.08047		3110035E14Rik	0.461137
Noxa1	2.08018		Fam101a	0.4612
Bmp15	2.07981		Oas2	0.461243
Clstn3	2.07974		Zc3hav1l	0.462291
Cd200r2	2.07941		Nlgn2	0.462493
Ptcra	2.07941		Mta3	0.462546
4930578E11Rik	2.07936		Sh2d5	0.462669
Pif1	2.07935		Fbxw9	0.462994
Hist1h3d	2.07935		Fam206a	0.463194
Matk	2.07868		Zfp784	0.463284
Gm6277	2.07857		Col4a6	0.463346
Gdf5	2.07848		Ajuba	0.463762
Actbl2	2.07764		Map3k9	0.464041
9630001P10Rik	2.07764		Fcrlb	0.464207
4933405L10Rik	2.07764		Gm29684	0.464207
Entpd3	2.07764		Gm8764	0.464207
Gcnt4	2.07762		Apon	0.464207
Rnf121	2.07685		Alox12e	0.464207
Gm15441	2.07634		Krtap3-2	0.464207
Stc1	2.07623		Fads6	0.464207
Serpina3f	2.07592		Map6d1	0.464207
A630095N17Rik	2.07523		Impg2	0.464207
Ush2a	2.07523		Snora74a	0.464207
Gm11567	2.07523		Abcc2	0.464207
Sstr5	2.07523		S100a14	0.464207
Pdcd1lg2	2.07523		Lce1c	0.464207
Kcns1	2.07523		Gm13871	0.464207
Mos	2.07523		Gm11757	0.464207
Vax2os	2.07523		Grik3	0.464207
B930025P03Rik	2.07523		Nwd2	0.464207
Mef2b	2.07523		1700095B10Rik	0.464207
Rhox2h	2.07523		Gm7538	0.464207
Amelx	2.07445		Klk11	0.464207
Trip13	2.07402		4833412C05Rik	0.464207
Pin1rt1	2.07255		Olfr33	0.464207
Wdr34	2.07232		Mt4	0.464207
Qtrtd1	2.07197		Sox3	0.464207
Efcab6	2.07191		Shd	0.46463
Camkv	2.07159		Trp53cor1	0.465024
Dnajb5	2.07088		Rnf26	0.465412
Hoxb5os	2.07009		Mucl1	0.466231
Mapk15	2.0698		Acrv1	0.466372
Ube2u	2.06936		Arhgef37	0.466426
Tceanc	2.06873		Smpdl3b	0.466698
Cdc26	2.06822		Incenp	0.466721
Zfat	2.06808		Megf6	0.466827
Snord47	2.06723		Atp8b4	0.46687
Nlrp1c-ps	2.06651		Lcp2	0.46707
G630090E17Rik	2.06638		Syt9	0.467165
Pcdhb18	2.06624		Zfp296	0.467206
Agk	2.06539		Ncmap	0.467541
Lrfn2	2.06407		Glb1l	0.467641
Snx20	2.06359		Syndig1	0.467733
A530053G22Rik	2.06304		D030040B21Rik	0.467763
Syvn1	2.06126		1700084J12Rik	0.46851
Lrmp	2.06098		Olfr56	0.468526
Plk4	2.05998		Zfp69	0.468552
Bbox1	2.05971		Mcm9	0.468711
Ccdc22	2.05905		1700001J03Rik	0.468849
Foxp3	2.05904		Prtn3	0.469097
Ifltd1	2.05881		Zfp750	0.469246
Nxnl1	2.05787		1700128A07Rik	0.469414
Pkhd1l1	2.05665		Gsta2	0.469525
Spaca1	2.0555		A530099J19Rik	0.47003
Kcnc2	2.05541		Cdkl5	0.47044
Igfbp2	2.05321		D830026I12Rik	0.470731
Hk3	2.04975		Klri2	0.470738
Pan2	2.04931		F730043M19Rik	0.470817
Cyth1	2.04495		Fndc7	0.471455
Socs1	2.04475		Dpy19l4	0.471552
Dpep2	2.04465		Gm11237	0.471681
Cdca8	2.04272		Gm5108	0.471681
Slc35b3	2.04053		Opn1mw	0.471681
Zfp939	2.03664		5530601H04Rik	0.471835
Cep78	2.03624		Lelp1	0.471931
4930592A05Rik	2.03535		Rhbdf1	0.472269
2310034G01Rik	2.03435		a	0.472474
4933407L21Rik	2.03425		Lca5	0.472555
Ticrr	2.03294		Rttn	0.472839
Fam131a	2.03255		Fcho1	0.473312
Gm2506	2.03221		Efhc2	0.473366
1600002H07Rik	2.0314		Cyp2t4	0.473746
Pou4f1	2.03089		Oas1a	0.47398
Snx15	2.03046		Diras2	0.474024
Hist1h2bn	2.03016		Hoxd3	0.474035
2610042L04Rik	2.02822		Slc5a10	0.474294
C1qtnf3	2.02695		Zfp174	0.474565
Krt19	2.02614		Bcas3os1	0.474598
Fgf9	2.02567		Srrm4	0.474724
Dennd2a	2.02478		Serpinb1b	0.474773
Chil3	2.02437		Spin2c	0.475588
Sytl3	2.02429		Apol11b	0.475591
Ces1b	2.02241		Galnt4	0.475641
Zfp273	2.01968		Gramd1b	0.475839
Gdnf	2.019		Gss	0.47604
Aco1	2.01809		Gm10406	0.476578
Rita1	2.01743		Gm3558	0.476671
Msh5	2.01721		Lilra5	0.47675
Clec11a	2.01319		Tbc1d22b	0.476886
3110052M02Rik	2.01281		Pcdhgc3	0.477039
Myo1a	2.01265		Ccr9	0.477125
4930438E09Rik	2.01138		Dvl2	0.477907
Zfp746	2.00926		Snhg11	0.477962
Hspa1b	2.0091		Wnt7b	0.478225
Nol4	2.0088		Slc25a47	0.478594
Rgmb	2.00736		Lncbate1	0.478695
Slc16a8	2.00664		Ptpru	0.478982
Inha	2.0058		Ppp4r1l-ps	0.479753
Nr4a1	2.0055		Nr5a2	0.479818
Chad	2.00423		Zfp59	0.479947
Tceal6	2.00412		Mmp13	0.480028
Scnn1b	2.00313		Gm10731	0.480396
Nhej1	2.00033		Rab17	0.480401
Bpnt1	1.99985		Ihh	0.480434
			Gsg1	0.480528
			Ttll13	0.48054
			Armcx1	0.480627
			Mmp17	0.480752
			Nhlrc3	0.480784
			Adap1	0.48085
			Cacna2d2	0.480873
			Cacna1d	0.480935
			Nek2	0.481076
			Atp6ap1l	0.481115
			Topaz1	0.481176
			Grrp1	0.481493
			Serpina3h	0.481604
			BC048507	0.481807
			Veph1	0.481909
			Gm10046	0.48197
			Cep135	0.48198
			1700015E13Rik	0.482182
			Elavl2	0.482206
			Glrx3	0.482318
			Scn8a	0.482527
			Rbm3os	0.482532
			Clec4e	0.482751
			Anxa13	0.482826
			4930519G04Rik	0.482929
			Gldn	0.483061
			Aunip	0.483063
			Mybl2	0.483453
			6430550D23Rik	0.483602
			Cd1d2	0.483636
			Xkr5	0.483653
			D830030K20Rik	0.483698
			4930404N11Rik	0.483851
			Pnma5	0.484215
			Traip	0.484277
			Mast1	0.484292
			Fabp1	0.484318
			Mthfd1l	0.484494
			Lzts1	0.484525
			4930509E16Rik	0.484531
			Guca1b	0.484533
			BC049715	0.484537
			Gm8439	0.484809
			Mgarp	0.48486
			Zfp957	0.485102
			4930483J18Rik	0.48512
			Wibg	0.485133
			Chrna4	0.485466
			Glrp1	0.485894
			Pram1	0.485908
			Gucy2c	0.485952
			Iglon5	0.486258
			Marc1	0.486332
			Hs3st4	0.486353
			Slc6a18	0.486375
			Pcsk9	0.486398
			Rpusd1	0.486404
			Tdrd5	0.486884
			Hrh3	0.486903
			Fam71b	0.487481
			Trim10	0.487481
			Zyg11a	0.487493
			Tdrkh	0.487598
			B4galnt1	0.487691
			Zfp13	0.487954
			2810047C21Rik1	0.488142
			Nlgn3	0.488171
			Vstm2a	0.488338
			Alpk1	0.488938
			Vmn2r43	0.488948
			Syt8	0.488948
			Il23r	0.488955
			Arl10	0.488962
			Saal1	0.48898
			Hist1h2ah	0.489275
			4930467K11Rik	0.489903
			Gm4981	0.489903
			9230102K24Rik	0.489903
			Nipal4	0.489903
			BC052688	0.489903
			Gm19510	0.489903
			Dsc3	0.489903
			A330093E20Rik	0.489903
			Olfr1143	0.489903
			Vstm2l	0.489903
			Platr4	0.489903
			Schip1	0.489903
			Gpr3	0.489903
			Paqr3	0.489903
			Ppp1r17	0.489903
			Vmn1r139	0.489903
			Otog	0.489903
			Gm9731	0.489903
			Ces2b	0.489903
			Ooep	0.489903
			Ndst3	0.490056
			C920021L13Rik	0.490697
			Msc	0.490829
			A930013F10Rik	0.491079
			Mzf1	0.491329
			1500009L16Rik	0.491443
			Cptp	0.491882
			Atcay	0.492397
			Snord35a	0.493433
			Nme5	0.494043
			Gjb1	0.494329
			1810044D09Rik	0.494601
			Hoxb3	0.494906
			Mblac2	0.495505
			Kazn	0.495635
			Sh3gl2	0.495859
			Adamts15	0.496901
			Mkrn3	0.496906
			Ttc12	0.497197
			Ikbkb	0.49829
			Wnt6	0.498549
			Prelid2	0.498765
			Haus7	0.499086
			Ypel1	0.499728
			Acbd7	0.500122
			Inhba	0.500256
			Pira2	0.500432

## Sheet: eWAT
Gene symbol	Log2Fold increase		Gene symbol	Log2Fold decrease
Crisp1	247.946		Myl3	0.0133769
Defb28	154.979		Svs2	0.0137992
Defb22	84.0078		Ckm	0.032379
Ces5a	65.0164		Xirp2	0.0417592
Spink8	61.2616		Mybpc1	0.0417654
Wfdc10	49.5144		Pate4	0.0501822
Spint3	49.4067		Myh7	0.0588124
Defb38	43.562		Svs6	0.0618585
Acrv1	38.765		Myh2	0.0665875
Adam7	36.1866		Ildr1	0.0691221
Defb43	28.7158		Myl2	0.0714751
Wfdc13	28.2588		Cdkl1	0.0722353
Mospd4	26.9147		Cfi	0.0747772
Defb11	26.4643		Snord35b	0.075043
BC048679	25.8095		Tnnt3	0.0758049
Sycp1	25.5068		Zfp454	0.08475
Pate2	25.113		Fpr1	0.0853508
Gtf2a1l	24.6625		Hist1h1d	0.0867107
4921539E11Rik	24.2119		Slc13a3	0.0900448
Defb37	22.86		Actn2	0.0914367
Tex21	22.4093		Ankrd66	0.0915143
Prr27	21.5076		Fancb	0.0937039
Bsph2	21.5076		Krt36	0.0943689
Defb40	21.0567		Myot	0.0954958
1700013D24Rik	20.2017		A1cf	0.0961691
Serpina1f	20.1547		Vipr2	0.0970148
1700052I22Rik	19.7036		Ttn	0.0975395
1700001P01Rik	19.2525		Frmpd1	0.0976646
Atp6v1e2	19.2525		Gm10804	0.0977033
Mbd3l1	19.2525		Gm10872	0.0994527
Rnase12	19.1826		Pcsk2	0.0996479
Wfdc15b	17.6206		Tnnc1	0.100158
Spata31d1d	17.447		Serpine3	0.102279
Hsd3b1	16.5437		4933406C10Rik	0.102394
1700102P08Rik	16.5273		Frem1	0.102492
Piwil2	15.8981		Rtp3	0.103097
1700093K21Rik	14.8447		Baalc	0.103323
Tex43	14.7786		T2	0.103989
Prok2	14.7359		Plxnb3	0.104014
Defb39	14.7359		Svs3b	0.104497
1700019A02Rik	14.4587		Svs1	0.104497
1700101O22Rik	13.8421		Svs4	0.104853
Spata20	13.4056		St8sia6	0.106397
Spaca3	13.3786		Asic1	0.108326
Adam2	13.3786		Gm5475	0.110382
1700011L22Rik	13.3777		Nap1l5	0.113382
Gnrh1	13.2977		Spp1	0.114087
Ccdc183	13.171		4933408B17Rik	0.115482
Fam24a	12.9259		Tnnt1	0.11592
Gpr174	12.9259		Gm15612	0.119531
Gm13830	12.8612		Stra6l	0.121845
Gtsf1l	12.8531		Platr14	0.121855
Ndnf	12.7845		Dppa3	0.122032
Gm20735	12.5966		Gm9958	0.124098
L1cam	12.4152		Ccno	0.124609
Syce3	12.0384		Cd5l	0.127067
Gm2762	12.0199		Pabpc5	0.127902
Defb2	12.0199		2310068J16Rik	0.127916
Etd	12.0199		Prdm6	0.130673
Cst9	11.8992		Fam83f	0.131296
Ly6k	11.818		Vat1l	0.131363
Gm32511	11.8124		Gm11992	0.133828
Asb15	11.7501		Spink1	0.133957
4933417A18Rik	11.5666		Nxnl2	0.135141
Pdha2	11.5666		Csf3r	0.135896
Cyp4a12a	11.5666		Whrn	0.136095
1700023F02Rik	11.533		Rp1	0.136486
Slc22a1	11.4736		Shroom1	0.136856
Pthlh	11.2445		Nkg7	0.138445
4931408C20Rik	11.1131		Lcn5	0.138782
1700009J07Rik	11.1131		Tcf7	0.140277
Ttc23l	11.1131		Zfyve9	0.141117
Cst12	11.1131		Dlgap1	0.141344
1700095A21Rik	11.1131		Lmod2	0.142102
AY761185	11.1131		Habp2	0.144431
Tmsb15a	11.1131		Il1rn	0.145111
4933402E13Rik	11.1023		Fcrl1	0.145636
Rragb	10.8875		Arg1	0.146068
Anks1b	10.7958		4930515G01Rik	0.147304
4930542D17Rik	10.6593		BC025920	0.147722
Ccdc63	10.6593		Ebi3	0.147836
1700009C05Rik	10.6593		Rmst	0.148187
Mroh8	10.6495		Nrap	0.148446
Cwh43	10.6287		Tmem150b	0.148548
Slc35g2	10.5931		Platr17	0.149162
3110021A11Rik	10.3057		1700019B21Rik	0.149338
Rnase9	10.2959		Cpa1	0.150643
Prss52	10.2053		Camp	0.150911
BC048671	10.2053		Gprin1	0.15191
Hsfy2	10.1613		A830009L08Rik	0.15371
Tdrd1	10.1443		Ccl3	0.155705
St8sia3	10.1268		Slc25a54	0.155705
BC048502	10.0422		Rab19	0.155705
Gtsf1	9.9941		Gm15867	0.155773
Cish	9.93978		Gm4925	0.15582
Mroh4	9.75879		Kcp	0.157037
Trpd52l3	9.751		Trdn	0.15844
Fam219aos	9.751		Marco	0.158956
Gm5878	9.751		LOC100038947	0.159675
Gldnos	9.751		Pnma5	0.160121
Efcab3	9.75089		Rfx8	0.160321
Rasef	9.73072		Spink5	0.160979
2700038G22Rik	9.71179		Snora3	0.161194
Sv2b	9.58877		1810064F22Rik	0.16154
Ttll2	9.53225		9330179D12Rik	0.161562
Ptx3	9.5301		Siglec1	0.162192
Tex101	9.46845		Ccr4	0.162925
4930463O16Rik	9.29639		Il1b	0.163059
Fam181a	9.29639		Snord33	0.163615
1700001G01Rik	9.29639		Lrrc48	0.164155
Scgb2b23-ps	9.29639		Cacna1s	0.164859
Gm7788	9.26753		4930578C19Rik	0.165518
Cst13	9.26124		Cdkn3	0.166275
Cass4	9.23006		B4galt7	0.166345
Actl7a	9.17735		Mast1	0.166741
Slco6b1	9.17248		Gm20554	0.166909
Sp6	9.16618		Gm16712	0.167033
4930505A04Rik	9.15691		March3	0.16704
Pitx2	9.12198		1700123I01Rik	0.167164
Defb19	9.08537		Tert	0.167291
Cd5	9.04236		Kcna3	0.167291
Fgf2	9.04236		Snord42a	0.167883
F2rl3	8.93468		1600010M07Rik	0.168024
Lama1	8.89515		Adam8	0.169858
1700074P13Rik	8.88797		F7	0.170498
Map2	8.87227		Sirpb1b	0.17138
Fam71a	8.84454		Kbtbd12	0.172596
4930504O13Rik	8.84145		Cacng7	0.173104
1700100L14Rik	8.84145		Ankrd13b	0.173324
4930406D18Rik	8.84145		Fam221a	0.173941
Eqtn	8.84145		Cblc	0.175669
Ltf	8.74489		4632428C04Rik	0.175935
Dlec1	8.69592		Coch	0.176555
Gm11346	8.61869		Actr3b	0.177835
Ifi202b	8.54128		Slc3a1	0.179521
Atp6v1g3	8.38614		Smc2os	0.18005
Pom121l12	8.38614		Vsig8	0.180627
4930428D20Rik	8.38614		Creb3l3	0.180753
4930579F01Rik	8.38614		D630013N20Rik	0.180769
1700027F06Rik	8.38614		5530401A14Rik	0.180769
Defb9	8.38614		Gm15179	0.180799
Elfn1	8.36492		Gm29683	0.181464
BC051628	8.30974		Cckbr	0.182261
Slc6a7	8.28977		Ankrd37	0.182536
Tex11	8.24253		Snord35a	0.182537
Sncb	8.22847		Dear1	0.182765
4930567K20Rik	8.19961		Jsrp1	0.183376
1700015E13Rik	8.19329		2610307P16Rik	0.184091
Ces1c	8.15057		Bcl2a1a	0.184215
Il1rapl1	8.14638		Aqp9	0.184687
Iqcf1	8.1284		Cox6a2	0.185458
Tespa1	7.97478		Col26a1	0.185548
4933406K04Rik	7.93043		Hist1h4i	0.186346
Catsperg2	7.93043		Gm35612	0.187109
Gm10619	7.93043		9530003J23Rik	0.188393
BC048562	7.93043		A530064D06Rik	0.188393
Kif2b	7.89948		Svs3a	0.188393
Wfdc9	7.87744		Gpr63	0.188393
Nespas	7.7625		Speer4a	0.188393
Sema3g	7.65299		Tnni1	0.188711
Jak3	7.63731		Btnl2	0.188957
Ccdc150	7.61706		Esrp1	0.189153
Banf2	7.61627		Iqca	0.189919
A730046J19Rik	7.61499		Rbm3os	0.190115
Rhox8	7.60902		Trim15	0.191564
9130019P16Rik	7.56822		4930445N18Rik	0.194704
Pitpnm3	7.568		Srsf12	0.195065
Piwil1	7.52057		Spdl1	0.196068
Apobec4	7.47427		G6b	0.196594
4930596D02Rik	7.47427		Pcdhga4	0.196647
1700067P10Rik	7.47427		1700003M07Rik	0.196647
Cib4	7.47427		A930016O22Rik	0.19886
Ppp1r2-ps9	7.47427		4930405A21Rik	0.198894
4921511C20Rik	7.47427		2310001H17Rik	0.198972
Cd96	7.4524		Pglyrp1	0.199076
Lpcat2b	7.44484		4930480G23Rik	0.199507
Adcy2	7.42756		5830432E09Rik	0.199532
Oit1	7.42389		Ap1s3	0.200282
Dnmt3l	7.4231		Them5	0.201032
Gm6878	7.42117		Pcp4	0.201121
Snap25	7.38661		6430562O15Rik	0.2012
Prr30	7.36916		Rnf113a1	0.201958
Cysltr2	7.36433		Tm7sf2	0.203127
Tmem236	7.32216		D630045M09Rik	0.203241
Dmrtc1a	7.26941		Defb25	0.203294
Ppp1r1c	7.25155		Foxd3	0.204931
1700021F07Rik	7.24004		Ppp1r3a	0.20532
Gxylt2	7.22344		Myoz2	0.205409
Lect1	7.21524		Dcdc2b	0.206263
Dnajc5b	7.17119		4930455F16Rik	0.206935
Dusp13	7.16888		1700066N21Rik	0.206935
Tmem200c	7.15887		C86187	0.206935
Gykl1	7.14527		Utf1	0.206935
Zfp366	7.10346		Dlgap2	0.206935
Skida1	7.05603		Zfp957	0.207454
Crisp4	7.01762		Gnrhr	0.207883
Prss21	7.01762		Kifc5b	0.208887
Frs3os	7.01762		Ntn4	0.209577
Plac8l1	7.01762		Snora5c	0.209797
1700017J07Rik	7.01762		Tph1	0.210094
Rnf133	7.01762		Brsk2	0.210247
1700120G07Rik	7.01762		Gm17769	0.210614
1700057G04Rik	7.01762		1700001G17Rik	0.210656
Stpg1	7.00752		Rergl	0.210656
Spata31d1b	6.99085		Kcnj11	0.211253
4931440J10Rik	6.98845		Chad	0.212234
Vash2	6.98322		Fam167a	0.212501
4930512B01Rik	6.97862		Unc13c	0.212565
Mtl5	6.95843		Ankfn1	0.212642
Gm4787	6.95347		Rnf112	0.214021
Samd5	6.94807		Hsd17b14	0.214801
Spata45	6.91895		AA413626	0.215448
Snord17	6.86888		4631405J19Rik	0.215636
Spatc1l	6.86371		Cfap61	0.215636
Cd209e	6.85799		Slc26a7	0.215636
Gzmc	6.85729		Tmem125	0.215636
Ckmt1	6.85729		Stk32b	0.215636
Sult1b1	6.82322		Umod	0.215636
Gc	6.82244		Olfr878	0.215636
Cypt10	6.81954		D430036J16Rik	0.215636
Cypt9	6.81954		Sec14l3	0.216048
Gm16907	6.81463		Car6	0.216225
Lrrc19	6.79301		Glrx3	0.216671
Msantd1	6.79096		Snord47	0.217075
Tmem184a	6.78301		1700109K24Rik	0.217306
Trpc6	6.7748		Pcsk1n	0.217835
Fam209	6.75632		Klre1	0.21827
Tnfrsf13c	6.74471		AF251705	0.218528
Fbxo2	6.74198		Rgs9bp	0.218757
Rapgefl1	6.74092		Scarna13	0.218949
Prss37	6.69496		Sv2c	0.219069
Gk5	6.68884		Sorcs1	0.219245
Pdilt	6.67789		Trpc4	0.219777
Pgr	6.60021		Tmem171	0.220076
Npy	6.59147		1600015I10Rik	0.221183
4921515E04Rik	6.56042		Car15	0.221614
Olfr126	6.56042		Ptprt	0.22203
Tmco5b	6.56042		Lor	0.222173
Wfdc6a	6.56042		Gnb1l	0.222648
Hsd3b6	6.56042		Kcnc2	0.224048
4930413E15Rik	6.56042		Fpr2	0.224452
Fam71e2	6.56042		Pcdhgb6	0.225172
Gm5901	6.56042		Mettl21c	0.225452
Gm9112	6.56042		Capn3	0.225454
Abcb5	6.54951		Cxcl2	0.226244
Kcna6	6.54944		Leng9	0.226817
Ccdc184	6.54095		Atp6v0d2	0.22714
Actl7b	6.53012		Myh1	0.228874
Tm4sf20	6.52893		Nek10	0.229559
Fut1	6.50773		2210420H20Rik	0.229559
Stox1	6.50764		1700006A11Rik	0.229559
Platr8	6.46979		Speer4d	0.229559
Hapln1	6.45988		Wdr86	0.229559
Mfsd6l	6.45359		Klk1b9	0.229559
Prss55	6.45083		Gm20324	0.229878
Gpr150	6.44127		Kcnip4	0.229878
4933440J02Rik	6.44024		Mccc1os	0.229888
Cst8	6.43571		Gm6377	0.230038
1700128A07Rik	6.43179		Chrna4	0.230184
Adgrg7	6.4156		4932443I19Rik	0.230412
Fmo3	6.40032		Wnt10a	0.230965
Phactr3	6.38818		Snord57	0.230975
Chit1	6.36819		Eaf2	0.231435
Armc12	6.36474		AW011738	0.23182
Spata31	6.36067		Vstm5	0.232595
Hamp2	6.35152		Adam18	0.236486
Scp2d1	6.3448		Prss42	0.236486
Clcn6	6.33875		Rab3b	0.236816
4732416N19Rik	6.32374		Mgam	0.237361
1700042G15Rik	6.30382		Perm1	0.23811
Smc1b	6.27023		1700007K13Rik	0.238143
Hils1	6.26916		Lhcgr	0.238756
Myo18b	6.25894		9330175E14Rik	0.238756
BC049730	6.24994		Fam83b	0.238756
Grip1	6.22813		AA543186	0.239364
Wdr64	6.22791		Olfr1423	0.239496
Sptbn2	6.21492		Sorbs2os	0.239496
Rmi2	6.16162		AY512931	0.240264
Actc1	6.13514		Nkain3	0.240288
Zfp57	6.13335		Tgfbr3l	0.240342
Egr3	6.13297		Disc1	0.241385
1700086L19Rik	6.11072		Tmem54	0.241919
4930449E01Rik	6.10261		Mip	0.243095
4930523O13Rik	6.10261		5730422E09Rik	0.243512
4930562C15Rik	6.10261		Olfr78	0.244163
Glt6d1	6.10261		Mapk4	0.244892
8030411F24Rik	6.10261		Igsf23	0.245328
Spo11	6.10261		Appbp2os	0.246623
Saxo1os	6.10261		Mfsd2b	0.246714
Gm4871	6.10261		Guca2b	0.247948
Hyal5	6.10261		Gm11201	0.247996
Gm17252	6.10261		A330035P11Rik	0.248027
Tbc1d21	6.10261		Zfp474	0.248599
Spata32	6.05139		9430091E24Rik	0.248758
Rasgrf1	6.04087		Maats1	0.249547
Rpl39l	6.0028		Alpk2	0.250087
Tex38	5.98753		Pla2g4e	0.250101
Prl2c3	5.98541		Nr1h4	0.251144
Gm14124	5.94046		Nuf2	0.251231
Ngb	5.93881		Aplp1	0.25244
Fabp1	5.9185		Ttpa	0.253119
Snora28	5.89909		Fgl1	0.253368
Pcdhga5	5.88972		Hoxd3	0.253718
4930579J19Rik	5.88065		Cldn22	0.253957
Hs3st3a1	5.87936		Lingo1	0.255085
Tmigd3	5.87819		Pilrb2	0.256335
Susd5	5.86629		St8sia2	0.25665
Kif17	5.85		Sftpd	0.257786
Gm17296	5.82797		Hrg	0.257786
Ikzf3	5.82268		Gm20098	0.257786
Rsph14	5.80159		Speer4c	0.257786
Themis2	5.78734		4930563H07Rik	0.257786
Gm2011	5.78256		Snord34	0.257786
2900041M22Rik	5.74884		Abca14	0.257786
Mical2	5.72258		D7Ertd443e	0.257786
Asb17	5.72208		Nrg1	0.257786
Bora	5.71988		1700063D05Rik	0.257786
Dnajc5g	5.7039		5730403I07Rik	0.257786
Creb3l4	5.67182		Ppp1r2-ps7	0.257786
Akap3	5.65746		Aanat	0.257931
Scn2b	5.64412		D030045P18Rik	0.258198
Rbm44	5.6441		Tlr13	0.258427
4930455J16Rik	5.6441		C4bp-ps1	0.25853
1700065I16Rik	5.6441		Gm10863	0.258569
4930564C03Rik	5.6441		Try4	0.259168
Ftmt	5.6441		Gpr22	0.259211
Ccdc172	5.6441		Agbl4	0.259825
Cct8l1	5.6441		Snord7	0.260201
Gpr37	5.6441		Dhrs9	0.260352
Aurkc	5.6441		4833411C07Rik	0.260504
Gm5893	5.6441		Kdf1	0.260701
Shank1	5.6441		Psrc1	0.260717
Prss54	5.6441		Ms4a4c	0.260965
Ccdc79	5.6441		Gdf5	0.261196
Gm32014	5.6441		Bpifb2	0.261326
Nxf3	5.6441		Robo3	0.261326
Ropn1	5.63768		Pcdhb12	0.261357
Cngb3	5.63357		Pcdhgc3	0.261623
BC049715	5.62397		Adgre4	0.262126
Prkag2os1	5.61427		Zfp169	0.262724
Me3	5.6103		Mpp3	0.263113
Gm10677	5.6068		4930459C07Rik	0.263145
Adad2	5.60125		Rnf157	0.263714
Slc25a31	5.5986		Plxdc1	0.263753
Tex29	5.59289		Rasd2	0.263789
Csrnp3	5.55048		Cldn1	0.264072
Cntn1	5.52591		Shc4	0.26415
Itk	5.52433		Scarna10	0.264691
Tssk4	5.51645		Gabra1	0.264917
Gramd2	5.51395		Dmrta2	0.265207
Ccdc89	5.5136		Kcnk12	0.266067
Zswim2	5.51328		Ces2e	0.266067
Slco1b2	5.50601		Slc4a9	0.267256
Lrrc52	5.50096		Kcnip1	0.267362
Magee2	5.48759		1110028F11Rik	0.267536
Sphkap	5.48434		Dnmt3aos	0.267536
Tas1r1	5.47605		5430437J10Rik	0.267536
Ubash3a	5.46999		4930404I05Rik	0.267536
Mstn	5.46391		D17Ertd648e	0.267536
Gpx2-ps1	5.46372		Gm5547	0.267645
Naif1	5.44887		1700049G17Rik	0.26773
Kctd19	5.44134		Neb	0.268012
4930544D05Rik	5.43905		Arpp21	0.268285
4930471G03Rik	5.43905		Pcdhb5	0.268695
1700019N19Rik	5.43905		Snap91	0.268866
C030016D13Rik	5.42553		Clrn3	0.269924
Tmem194b	5.41814		Atp4a	0.270048
Prkcq	5.41698		Tram2	0.270061
Abcb4	5.41127		1700110K17Rik	0.270142
Ceacam10	5.40939		Slc25a18	0.270805
Hnf1a	5.39166		Scel	0.270937
Otof	5.38799		Zfp455	0.270976
Dok7	5.36421		Zscan22	0.271652
Gm10058	5.28059		Aloxe3	0.272249
Fscb	5.28002		Lrrtm1	0.273058
Izumo2	5.27261		Snora52	0.273614
Mrgbp	5.25679		Gm5065	0.27392
Fndc8	5.23134		Negr1	0.274853
Rin1	5.23021		Tcap	0.274964
4930486I03Rik	5.18482		Dvl3	0.274968
Slc34a1	5.18482		Guca1b	0.275278
1700024I08Rik	5.18482		Tac4	0.275445
Gm5622	5.18482		Prima1	0.275703
F2	5.18482		4930563F08Rik	0.275777
4921509C19Rik	5.18482		Scnn1b	0.275786
4930522O17Rik	5.18482		Map3k9	0.276047
4930515B02Rik	5.18482		Sema4d	0.277127
Igbp1b	5.18482		Zfp873	0.277347
Iqcf6	5.18482		Tpsab1	0.27862
Asb9	5.18482		Apol9a	0.279197
Cbln1	5.1747		Vwa3a	0.280064
Ndst3	5.17458		Stac3	0.280252
4932411N23Rik	5.17365		Ncr1	0.280569
2010106C02Rik	5.16333		BC094916	0.28118
Opcml	5.1597		Bcl6	0.28158
Smad9	5.1557		Smim22	0.28204
Adamts17	5.15056		Gm13807	0.28224
Runx3	5.14365		Scimp	0.282426
Sec1	5.14166		Syngr1	0.282732
BC089491	5.13618		Adra2b	0.282855
1700012P22Rik	5.13595		Uox	0.285092
1700074H08Rik	5.11951		Car9	0.286969
Bhmt	5.11529		Oasl1	0.287353
Gabrr1	5.11055		Fam72a	0.288541
Fam221b	5.10977		Elane	0.288735
5430427M07Rik	5.10429		Irx1	0.289272
Gdf2	5.08692		Bub1	0.289595
6330403K07Rik	5.07937		Myo7b	0.290152
D830013O20Rik	5.07527		Mkrn2os	0.290464
Gm15350	5.07527		Cyb5r2	0.291077
1700019M22Rik	5.07		4732491K20Rik	0.291126
Grin2a	5.06928		Prrg4	0.291584
Rit2	5.06928		Tspyl5	0.29169
Stpg2	5.06928		Nceh1	0.291835
Hpcal4	5.06928		Ntng1	0.293416
A230057D06Rik	5.06928		Tfap2b	0.294001
Cyp4b1-ps2	5.0692		1700019O17Rik	0.294001
Areg	5.0653		4933406G16Rik	0.294001
Lrr1	5.05734		Snord58b	0.294001
Gabrb2	5.05528		Snord43	0.294001
Edar	5.05333		6330409D20Rik	0.294001
Gm14548	5.04398		Gm5334	0.294001
Fam163b	5.02858		F11	0.294001
Sfrp4	5.02627		4930593C16Rik	0.294001
Tnfrsf4	5.02259		4933412E12Rik	0.294536
2210011C24Rik	5.02124		Zfp119b	0.294992
Rorb	5.02075		Sp7	0.295316
Scg2	5.00255		Ect2l	0.295385
Chrna5	4.99816		Gm2087	0.295397
Fhitos	4.99373		Gm15326	0.295603
Hist1h2bp	4.99276		Rdh9	0.296592
Sept12	4.9868		Dab1	0.296827
Slitrk5	4.98545		Snord11	0.297619
Pdzph1	4.9641		Klhl30	0.297945
Fam57a	4.95973		Aldh3b3	0.298401
Gng4	4.95181		Arv1	0.300413
Tnn	4.95071		Tmprss6	0.300897
Tsx	4.94078		Efcab11	0.301442
Cacna1e	4.91671		A330041J22Rik	0.302743
2810408A11Rik	4.90123		Kcnk5	0.303138
Zmynd15	4.8903		Obscn	0.303841
Has1	4.87946		Serpinb12	0.303992
Pip5k1b	4.87294		Stx11	0.304226
Ccdc37	4.87061		1700031P21Rik	0.304307
Ccdc106	4.86145		Teddm1a	0.304363
Lvrn	4.85295		Irx4	0.304363
Trim80	4.81975		AU022793	0.304363
1700007B14Rik	4.81598		H2afy3	0.304363
4930447N08Rik	4.80928		Sstr3	0.304363
Zbtb8b	4.80705		2010005H15Rik	0.304363
1700009N14Rik	4.7935		Olfr109	0.304363
Lama3	4.77493		Rhov	0.304363
Cxcl13	4.77258		Kcnmb3	0.304363
Cypt4	4.76266		Tspan1	0.304363
Anxa13	4.75484		Hmgb4os	0.304363
Ugt1a6a	4.72465		Ksr2	0.304363
Rfx4	4.72465		Cd8a	0.304363
Tcam1	4.72465		Pabpn1l	0.304363
Gm11729	4.72465		Amt	0.304363
Vmn1r223	4.72465		Cldn34d	0.304363
4930503E14Rik	4.72465		Gm8765	0.305166
Gzmn	4.72465		Rbm20	0.305447
1700109G14Rik	4.72465		Tmem196	0.305494
Fam135b	4.72465		D130043K22Rik	0.305494
1700048M11Rik	4.72465		Ccdc40	0.305558
Gm4566	4.72465		Particl	0.306035
Wfdc6b	4.72465		Arhgap36	0.30645
4933430I17Rik	4.72465		Chil3	0.306546
Fkbp6	4.72465		Pcsk9	0.306549
Rnf148	4.72465		Il4i1	0.306656
Gm4763	4.72465		Tlr11	0.306825
Zfp819	4.72465		Tmem232	0.307393
4931431F19Rik	4.72465		Rgs11	0.307445
1700041C23Rik	4.72465		Actrt3	0.307465
Iqch	4.72465		1700025N23Rik	0.307465
4921534H16Rik	4.72465		Tnfsf4	0.307489
Gm14781	4.72465		Gm9920	0.308001
AU015836	4.72465		Amelx	0.308246
Btbd16	4.71462		Cd69	0.30909
Izumo1	4.70557		Nxpe5	0.309101
Scn3a	4.69076		1110032F04Rik	0.309124
4930443O20Rik	4.68879		Tnnc2	0.309147
Eppin	4.68486		Gm16523	0.309247
Gpbar1	4.68176		AW822252	0.30931
Spata21	4.68048		Hba-a2	0.309408
Nell2	4.6734		Kbtbd8	0.309541
2310010G23Rik	4.67329		Ptgdr2	0.309806
Gm10488	4.66853		Ccdc177	0.310144
Slc26a6	4.65805		Tmem67	0.310366
Syce1l	4.64874		Gm9895	0.310517
4930451G09Rik	4.6464		Slco4a1	0.310579
1700008K24Rik	4.64442		Ddx59	0.310926
Myo1a	4.64432		Slc5a2	0.311414
Atoh1	4.64301		Csta1	0.311894
Smim9	4.64301		Snora16a	0.311919
Crisp2	4.63435		Crb3	0.312204
Dgkeos	4.63058		Bcl2l10	0.312448
Defb47	4.63058		Ly6i	0.312819
Strc	4.62031		Gm20219	0.312952
Fgg	4.62019		Pcdhga10	0.313445
Cldn23	4.62019		Myb	0.313827
Hist2h4	4.61758		Igf2bp1	0.313999
Cntn6	4.60965		Vcpkmt	0.314224
Tfpi2	4.6089		Exoc3l4	0.314554
Slc16a14	4.60611		LOC106740	0.314979
Tagln3	4.59601		Kcnmb2	0.315156
Bbs5	4.58336		Dok5	0.315466
P4htm	4.57746		9630028I04Rik	0.31594
Tepp	4.57475		Zcchc16	0.316061
5330417C22Rik	4.56595		Spta1	0.316274
Tmem190	4.56595		Gas2l2	0.316783
Trim69	4.55736		Col9a2	0.317047
4930558C23Rik	4.55687		BC035044	0.318218
Egfem1	4.5561		Hpca	0.318337
4930552P12Rik	4.55592		Insc	0.318507
Npc1l1	4.55239		Apobec2	0.31882
Zfp37	4.54206		Gm9079	0.319129
Nlrp3	4.53964		Snord37	0.320316
Acap1	4.53413		5430431A17Rik	0.32047
E130218I03Rik	4.52771		Arhgef39	0.32231
Hspa1l	4.52722		Fgf12	0.322965
Gdf6	4.51421		2310030G06Rik	0.325673
Armc2	4.50883		Pik3ap1	0.326166
Ciart	4.49915		Ppp1r3f	0.326328
Rnase1	4.49767		Zfp296	0.326468
1110058D11Rik	4.49022		Kcnn3	0.326634
Spaca4	4.48775		Olfml2a	0.326785
Tex40	4.48596		Adgrf4	0.326788
Glrb	4.48283		Foxq1	0.327083
Iqcf5	4.47621		Sct	0.3282
Chsy3	4.47244		Ubd	0.328765
Cdca7	4.46057		Apol11b	0.328976
Pde3a	4.44652		Cd180	0.329488
E230016K23Rik	4.44344		Gm6583	0.331834
Tmco2	4.43961		Chga	0.332267
Tescl	4.43323		Gm21188	0.332297
Bmp5	4.43219		Zfp429	0.332569
Tulp2	4.42403		Apoc3	0.333622
A630020A06	4.42372		Klhl41	0.333906
Vstm2b	4.42181		Vipr1	0.333915
4833417C18Rik	4.40285		Gng3	0.334833
4933436I01Rik	4.39628		Ghrhr	0.335701
Thegl	4.37789		Adgra1	0.336152
Gm16617	4.35872		4930483J18Rik	0.336494
Gm16287	4.35196		Fsbp	0.33711
Tnfrsf17	4.35138		Zfp750	0.337594
1700049L16Rik	4.34917		Fhdc1	0.337636
Fam205c	4.34398		BC055111	0.338465
Morc2b	4.33766		Cldn24	0.338465
Slc7a11	4.3145		Camk2a	0.340442
Usp44	4.31336		Ina	0.340463
Dscc1	4.31227		5430402O13Rik	0.340767
Cyp17a1	4.30967		Slco1a1	0.340844
Zfp369	4.30758		Hyls1	0.340899
Capn6	4.30518		Fn3k	0.341205
Sfrp5	4.3048		1810032O08Rik	0.341574
Arc	4.30129		Wdr72	0.341721
Fndc1	4.29864		Hyal3	0.341838
Ccdc27	4.29316		Dnah2	0.341894
Gm15319	4.28105		Gm597	0.34217
Ldhal6b	4.28097		Fcmr	0.34217
Art4	4.27489		Mfsd12	0.34217
B3gnt7	4.26348		Krt9	0.34217
Scarna6	4.26348		Ubald2	0.34217
Mroh9	4.26348		Serpina3i	0.34217
Nr2e1	4.26348		Gpr84	0.34217
Glipr1l1	4.26348		Masp1	0.34217
Heatr9	4.26348		Krtap6-2	0.34217
4921506M07Rik	4.26348		Srd5a2	0.34217
Lrrc74a	4.26348		Pkd2l1	0.34217
1700084F23Rik	4.26348		Skint3	0.34217
1700092C10Rik	4.26348		Vwa5b1	0.34217
4933427E11Rik	4.26348		Gckr	0.34217
Gm10823	4.26348		Sva	0.34217
Dmrt3	4.26348		1700030F04Rik	0.34217
Cyp2c39	4.26348		Art2b	0.34217
1700003H04Rik	4.26348		Cd19	0.34217
Nxph1	4.26348		Xlr4a	0.342975
Klra6	4.26348		Gm16845	0.343106
Klra19	4.26348		Irx5	0.343128
4933405O20Rik	4.26348		Ptprv	0.343951
1700011C11Rik	4.26348		Sowaha	0.344553
LOC100505025	4.26348		Nipal1	0.344761
Tex36	4.26348		Trmt44	0.344785
Skor1	4.26348		Shisa9	0.344825
4930480E11Rik	4.26348		Pdgfd	0.345443
Nr0b1	4.26348		Bach2os	0.34578
4930524N10Rik	4.26348		Agbl3	0.346289
Ak5	4.25748		Cyp1a1	0.346387
Epha2	4.25655		Pdzd3	0.347145
Thbs1	4.2542		Gm20125	0.34779
Gm595	4.2536		Kcnh4	0.34779
Zfp146	4.25331		Hmox1	0.347846
Spata17	4.25329		Cenpi	0.34788
Trap1a	4.25305		Fancf	0.347992
1700034H15Rik	4.25273		Edil3	0.349429
Sh3rf2	4.25225		1700067K01Rik	0.349571
Amigo3	4.24955		Ntf5	0.349792
Pim2	4.24658		Ulbp1	0.350527
Tex26	4.24304		Igsf5	0.350682
Atp13a4	4.23597		Slc37a2	0.35118
Lyzl1	4.23441		Bbox1	0.351456
Lrrn1	4.23313		Gm10433	0.351894
Slc16a4	4.22518		Gm13986	0.352247
Snord99	4.22178		Gjb2	0.352587
Ccdc142	4.21818		Hist1h4n	0.352642
Orc1	4.21241		Kcnmb4os2	0.352656
Gm6249	4.20455		Bbs7	0.35271
Chl1	4.20071		Prdm4	0.352716
C4bp	4.19912		Tlr1	0.352839
Cd177	4.1986		Gal3st2	0.353197
1700001J03Rik	4.19807		Gpr25	0.353197
Pcdhb22	4.19073		Tmem95	0.353197
Syngap1	4.18525		2410004I01Rik	0.353197
Ifnlr1	4.18525		Otop2	0.353197
Aqp8	4.18525		Slc17a3	0.353197
Lhx2	4.17746		1700066J03Rik	0.353197
Cyp2c44	4.17635		Dmgdh	0.353197
4930521E06Rik	4.17631		Rnf180	0.353197
Vip	4.17631		Pcdh8	0.353197
Mat1a	4.17631		Psca	0.353197
Cxcl5	4.17631		Igll1	0.353197
B4galnt3	4.17631		Muc20	0.353197
Trim75	4.17631		Olfr99	0.353197
Gm3458	4.17631		Fshr	0.353197
Cylc1	4.17109		Gm13539	0.353197
Fmr1nb	4.1703		Scn9a	0.353197
Bcan	4.16556		Vmn2r4	0.353197
1700001C19Rik	4.16416		Gm12718	0.353197
Kng1	4.16289		Afp	0.353197
Cstad	4.16259		D6Ertd527e	0.353197
1810009A15Rik	4.16216		Calcb	0.353197
Gm5532	4.16068		Cdh8	0.353197
Zap70	4.16059		Mcf2	0.353197
Tbc1d30	4.15747		Glra4	0.353197
Ddi1	4.15378		Lrrc74b	0.353698
Mzb1	4.15178		Hist1h2ai	0.354381
Slc5a5	4.14947		Ifitm6	0.354584
Pcdhgb8	4.1436		DXBay18	0.354636
Siglecg	4.14179		Pipox	0.354645
1700012B07Rik	4.13547		4933431G14Rik	0.354666
Casr	4.13392		Mfi2	0.354724
Tsks	4.1151		Mup13	0.355071
9630013A20Rik	4.11024		Chst3	0.355082
Stac2	4.10912		Lrp2bp	0.355926
2610318N02Rik	4.10454		Shf	0.356897
1700028E10Rik	4.09876		H2-Eb2	0.357095
Carlr	4.09145		Grm7	0.357174
Rgs6	4.08186		Gm19557	0.357341
Fanca	4.07718		Zfp128	0.357497
Nr4a1	4.07542		Eno3	0.357813
Epdr1	4.05447		Gm13212	0.358
Mcpt4	4.04886		Erbb3	0.358106
Shisa6	4.04763		1700048O20Rik	0.358218
Jph4	4.04221		Urah	0.358343
Ano4	4.03074		D430041D05Rik	0.358369
Slc4a10	4.02442		Gm20757	0.358871
Lypd4	4.01916		Zbtb25	0.358889
Fam170a	4.01088		Kcnj9	0.358952
Syngr4	4.00933		Gm25500	0.359041
Slc26a10	4.00892		Pfn4	0.3592
Bdnf	4.00677		Prss56	0.359754
Hhipl2	4.00225		Gm4907	0.35982
Klhl4	3.99929		Adam4	0.360549
Iqcf3	3.98293		Bin2	0.360592
1700017D01Rik	3.97422		Snora44	0.360861
Tns4	3.9731		Fscn2	0.361012
Actrt2	3.96994		Stxbp5l	0.361462
Gm21693	3.95952		Wfdc18	0.361615
1700113H08Rik	3.9586		Cd6	0.361781
Gabrb1	3.95713		G630055G22Rik	0.362165
Kank4	3.95109		E130309D14Rik	0.362382
Gm1564	3.94538		Spag8	0.362826
Bend3	3.93432		Oas1g	0.36343
Wfdc15a	3.93344		Fancd2	0.363488
Nr5a2	3.9319		5430416N02Rik	0.363564
Lppr2	3.92868		Il7r	0.363565
Tekt5	3.92423		Tor4a	0.365535
Bpifb5	3.91526		Kcng2	0.365748
9430076C15Rik	3.91324		Anks4b	0.365994
Zfp69	3.91297		Fut4	0.36602
Dlk2	3.90902		Samd12	0.366176
Lrrtm3	3.90287		Klrg2	0.366501
Csdc2	3.8987		Gprasp2	0.366661
9330175M20Rik	3.89342		Eva1c	0.36679
A830052D11Rik	3.89217		Wfdc17	0.36696
Lipf	3.87989		Gjb5	0.367329
Mmp17	3.87794		Tfap2a	0.367469
Lrrc63	3.87114		Gm715	0.367542
St18	3.86891		Il12rb2	0.368093
4931406H21Rik	3.86551		Tomt	0.368147
Tbx1	3.86518		Duox1	0.368452
Vwc2	3.85802		Gm2694	0.368888
4933432K03Rik	3.85395		Itga10	0.369158
Gm10230	3.85371		4933433G15Rik	0.36925
Ccsap	3.85267		Abra	0.369954
Gm10096	3.85264		Zfp958	0.370323
Cypt2	3.85264		Mchr1	0.370351
4930549G23Rik	3.85167		Mhrt	0.37061
Cntnap5b	3.85068		Ap3b2	0.370785
Serpina5	3.85068		S100g	0.371162
Slc12a5	3.85031		Melk	0.372003
C730002L08Rik	3.84767		Tpsg1	0.373058
Abcc12	3.84279		Cacna1h	0.373137
Lrrtm2	3.8416		Serpina3j	0.373293
Ttll13	3.83986		Gm614	0.373407
Slc10a1	3.83937		Dpysl5	0.373472
Pcdhb3	3.83641		Vsig4	0.373941
1700029P11Rik	3.83572		C130050O18Rik	0.373965
Gm884	3.83371		Fam78b	0.374501
Pole2	3.82625		Ms4a4b	0.374765
Tmco5	3.82191		Ccdc158	0.374811
Gm4980	3.82078		Rab4a	0.376368
Slc5a7	3.80974		Alms1-ps2	0.377001
Lyzl6	3.80857		Gm6642	0.377459
BB019430	3.80114		Ttc30b	0.37805
Caps2	3.80114		Stmn3	0.378076
Foxi1	3.80114		Adh4	0.378471
Cd300c	3.80114		Nat2	0.379058
Aspg	3.80114		Cadps2	0.3798
Adam6a	3.80114		Snora47	0.380196
1700016G22Rik	3.80114		Gm13152	0.38105
Scgn	3.80114		Cend1	0.381404
1700011B04Rik	3.80114		Crocc	0.381642
4930528D03Rik	3.80114		Fam64a	0.381936
4933429O19Rik	3.80114		4930563E22Rik	0.38289
Trim52	3.80114		E2f2	0.383109
Gml	3.80114		Them6	0.38312
Ly6g6c	3.80114		Cyp2d9	0.383662
Dsg1b	3.80114		Dpp6	0.38395
Kctd16	3.80114		Gm15441	0.384734
4930414N06Rik	3.80114		Rasl2-9	0.384803
1700036G14Rik	3.80114		Slc13a2	0.385408
4930442L01Rik	3.80114		Tmem136	0.38553
Dlx6os1	3.80114		Hnf4a	0.385733
9530053A07Rik	3.80114		Raet1b	0.38595
4933436H12Rik	3.80114		1810041H14Rik	0.386057
1810010D01Rik	3.80114		1810011H11Rik	0.386071
4930453L07Rik	3.80114		Fbxl21	0.387211
4933400L20Rik	3.80114		Setmar	0.387455
4930568E12Rik	3.80114		4932412D23Rik	0.388046
Isl2	3.80114		Ceacam18	0.388046
Spesp1	3.80114		Neil1	0.388235
AF529169	3.80114		Shox2	0.389255
Cldn34b3	3.80114		Plk1	0.390522
Samt3	3.80114		Fam210b	0.391393
Cldn34b2	3.80114		4930547E14Rik	0.392005
Gm10548	3.79718		Arntl2	0.392548
H60b	3.79609		Mettl4	0.392803
Slain1	3.79151		Hist2h2bb	0.393257
Amy2a5	3.79102		Tlr12	0.393299
Avpr2	3.79102		Armcx4	0.393503
Dgkb	3.78842		Mmp16	0.394247
Ces1b	3.78246		Adra1d	0.394275
Tsga8	3.78132		Lhfpl4	0.394333
Adra2a	3.77872		G630090E17Rik	0.394895
Olfr1033	3.77647		Myh4	0.395012
Aknad1	3.77389		2010001E11Rik	0.395059
1700030J22Rik	3.77148		Paqr6	0.395751
Dnah17	3.75963		Susd4	0.396307
Tmem117	3.75884		Tctex1d4	0.397119
Cyp2j5	3.7568		Tmem255b	0.398076
Cd22	3.75048		Spsb4	0.398256
Asb17os	3.74698		Steap1	0.398829
Hey1	3.74387		1500017E21Rik	0.399148
Tfr2	3.7436		Odf3b	0.399336
Zfp808	3.7423		Fcgr1	0.399737
Icos	3.74127		AI854703	0.400752
Dapl1	3.73902		Krt14	0.400871
Spink2	3.73229		Rdh5	0.400951
Adam33	3.73174		2610035D17Rik	0.401365
Slc25a48	3.72763		Gm10046	0.401672
Obp2b	3.72763		Kcnab3	0.401673
Hc	3.72763		Kcnh8	0.402747
Fga	3.72763		Erich4	0.40294
Rph3a	3.72763		Stap2	0.403246
4930511A08Rik	3.72763		Krt222	0.404477
Aadat	3.72763		Fam167b	0.404509
Rnf138rt1	3.72763		Scube2	0.40457
Shh	3.72716		Cyp4f41-ps	0.404811
Cadm4	3.72523		Gm15412	0.404811
1700006E09Rik	3.71677		1810019D21Rik	0.404811
Serpinb9b	3.71419		Epha1	0.4049
Hamp	3.7126		Sprtn	0.405049
Armc9	3.71172		Mylpf	0.405419
Ncmap	3.70721		Aldh1l2	0.40555
9030625G05Rik	3.69939		Mia	0.406428
C920025E04Rik	3.69905		Gm10069	0.406497
Cypt12	3.69258		Rab25	0.407085
4921513I03Rik	3.68221		Cdr1	0.407327
Snord15b	3.68219		Agr3	0.407764
Sgpp2	3.68058		Fndc7	0.40868
Cacna1f	3.68022		Snhg7	0.408876
Pmis2	3.6786		Ak7	0.409402
Cd209c	3.67826		4930558K02Rik	0.409409
Asgr1	3.67778		AF357359	0.409409
Slc25a27	3.67654		1700092E19Rik	0.409409
Fam19a3	3.6735		Olfr176	0.409409
Rab26	3.67334		Olfr177	0.409409
Csrnp1	3.67013		1700041M19Rik	0.409409
Ankrd34a	3.66939		Snord58b	0.409409
Atp2b3	3.6664		Dok6	0.409409
Snora7a	3.65926		BC021614	0.409409
Mrgprf	3.6578		LOC102634401	0.409409
Celf5	3.65617		2810405F15Rik	0.409409
Epha3	3.65614		Cpb1	0.409409
Shank3	3.65142		Samd7	0.409409
Gm9999	3.64907		Npy2r	0.409409
Mdga2	3.64871		Cnga1	0.409409
Akr1c18	3.63981		5830473C10Rik	0.409409
Catsper1	3.63881		Prss58	0.409409
Dmrta1	3.63881		Trpv5	0.409409
Xkrx	3.63697		4930512J16Rik	0.409409
Cyr61	3.63302		Rho	0.409409
Odf1	3.63136		Olfr212	0.409409
Ubqln3	3.63117		Styk1	0.409409
Mas1	3.62954		Msx3	0.409409
Hemgn	3.62859		Gm15881	0.409409
Npff	3.62716		Ces4a	0.409409
Esyt3	3.62494		4933408N05Rik	0.409409
Nsl1	3.62408		4932413F04Rik	0.409409
Ccdc54	3.61688		Ppef1	0.409409
Mcpt-ps1	3.60756		Tchhl1	0.410254
Bmp8a	3.60663		Hnf4aos	0.410269
Zfp142	3.60236		Ankdd1b	0.41069
Ahsg	3.60137		Traip	0.41069
Tex33	3.5873		4933412E24Rik	0.410989
Dusp8	3.5828		Ntng2	0.410989
Ccdc105	3.58112		Treh	0.411052
Scml2	3.57974		Dcun1d2	0.411061
Slmo1	3.5792		Mpzl2	0.41132
Tpbg	3.57774		Slc38a5	0.411402
Aldh3a1	3.57605		Apoc4	0.411657
2010109A12Rik	3.57454		Sctr	0.412049
P3h2	3.55908		A230009B12Rik	0.412148
Ctnna3	3.55448		Acot1	0.41215
Mypop	3.55334		Smarcd1	0.412547
C1qtnf3	3.55315		5730559C18Rik	0.412549
Lpar3	3.55082		Cyp2s1	0.41266
Egr2	3.5478		2300002M23Rik	0.41284
Txndc8	3.54721		Apol7c	0.413161
Slc17a7	3.54649		Apitd1	0.413778
Kcnu1	3.54107		Otoa	0.413779
Odf4	3.5399		Zcchc5	0.414251
Znrf4	3.53889		Gpr137c	0.414607
Efhc2	3.53628		A930002C04Rik	0.414766
4933404G15Rik	3.53495		Rnu12	0.415104
Nr5a1	3.53495		Tmem74b	0.415979
2900092C05Rik	3.53475		AF357425	0.41615
4933433C11Rik	3.53172		Map3k19	0.416835
Gramd1c	3.5306		Ghrh	0.416835
AY702102	3.53029		Itih3	0.417033
Itga11	3.52881		Lrrc24	0.4173
Cacna1b	3.52537		Pcdhb21	0.417486
4933440M02Rik	3.52484		Cd68	0.417619
Tg	3.52292		Zfp286	0.417839
Chd5	3.52167		C430002N11Rik	0.418208
Adam5	3.51907		Tcf24	0.418252
Slc22a14	3.51057		Adcy1	0.418433
Mtfr2	3.50573		A930003A15Rik	0.418531
Atp8b3	3.50444		Snora41	0.419316
Zfp526	3.50284		Wnt10b	0.419655
Vpreb3	3.50244		9330188P03Rik	0.419822
Spanxn4	3.49424		Ceacam19	0.420196
B930018H19Rik	3.49021		LOC100049077	0.420213
Gsap	3.48723		Marveld3	0.420336
Pfn3	3.48614		Tstd1	0.420374
Efhc1	3.48465		Cav3	0.420427
Lrrc43	3.48318		Myoz3	0.420437
Gm14482	3.48318		Gm10584	0.420535
Scg3	3.46591		BC020402	0.420689
Sapcd1	3.46504		Prss40	0.421107
Bcas3os1	3.45287		Htr5b	0.421107
Prl2c4	3.45173		Gpr161	0.421107
1700028J19Rik	3.44233		Gm17455	0.421107
Tox3	3.43624		Pmch	0.421107
Actl11	3.42892		Gm904	0.421107
Lmtk3	3.42855		4930572O13Rik	0.421107
Cmtm2b	3.42795		Rnase2b	0.421107
Ccdc7b	3.42048		C1ql4	0.421107
Nptx2	3.42029		I730030J21Rik	0.421107
B3galt1	3.41409		Rab44	0.421107
Wfdc16	3.413		Ly6g6f	0.421107
Wnk4	3.41143		Cabp2	0.421107
Cst6	3.40959		Tmem210	0.421107
9130008F23Rik	3.40855		Gm13546	0.421107
Tnfaip8l3	3.39653		Cerkl	0.421107
Lelp1	3.39474		Gm14137	0.421107
Nipsnap3a	3.37978		Prokr2	0.421107
Ston1	3.37941		A3galt2	0.421107
Ppm1j	3.37798		Hes5	0.421107
1700018C11Rik	3.37571		Vmn2r10	0.421107
Ccdc70	3.37237		Foxn4	0.421107
Ubqlnl	3.36874		8430423G03Rik	0.421107
Nr3c2	3.36541		1810020O05Rik	0.421107
Tex22	3.3643		Klk1b24	0.421107
Slc7a1	3.3626		Acsm4	0.421107
Elovl2	3.36126		Olfr536	0.421107
Gm20736	3.36078		Icam5	0.421107
Tubb3	3.36058		1700065D16Rik	0.421107
Otop1	3.35789		Fam198a	0.421426
Cmtm2a	3.35544		Piga	0.42162
Kng2	3.35255		Xlr3b	0.421698
A730008H23Rik	3.34673		Pla2g4c	0.422034
1700084J12Rik	3.34429		Nmral1	0.422585
Taf7l	3.34116		Ube2u	0.422796
Ankmy1	3.33747		Gm20172	0.423009
Lct	3.33747		S100a3	0.423043
1700010J16Rik	3.33747		Tmem116	0.423046
Gm11978	3.33747		Cgref1	0.423067
4930512M02Rik	3.33747		Klhl32	0.423073
Havcr1	3.33747		Igfbpl1	0.423073
1700109G15Rik	3.33747		Ace2	0.423171
Cpsf4l	3.33747		Kcnh1	0.423341
Tex19.1	3.33747		Lrrc8e	0.424255
Catsperb	3.33747		Ttll11	0.424429
Serpina4-ps1	3.33747		Slc16a11	0.424569
Ppifos	3.33747		Leap2	0.424589
4930505G20Rik	3.33747		Cyp2ab1	0.424622
Cdh12	3.33747		Zyg11a	0.424655
Mov10l1	3.33747		Gm5936	0.424714
Krt5	3.33747		Cdk1	0.425452
Zdhhc19	3.33747		Chil1	0.425721
4930556C24Rik	3.33747		Flywch2	0.425774
Krtap6-1	3.33747		Oit3	0.426054
Olfr127	3.33747		Bex6	0.426091
Pcdha2	3.33747		Ubap1l	0.426225
Rnu6	3.33747		Slc7a3	0.426225
1700122C19Rik	3.33747		4931440P22Rik	0.426848
4933409G03Rik	3.33747		Tmem170	0.426896
Gm6455	3.33747		Xkr8	0.427121
Gm5861	3.33747		1700045H11Rik	0.427221
4930584F24Rik	3.33747		Mup9	0.427238
4930449I24Rik	3.33747		Nebl	0.427351
C530044C16Rik	3.33747		Snord100	0.427366
1700049E15Rik	3.33747		Ckmt2	0.427418
Tdrd12	3.33747		Gcat	0.427768
Slc10a2	3.33747		Hgfac	0.428465
Adam25	3.33747		Shd	0.428498
Insl3	3.33747		4930533B01Rik	0.4285
Cmtm1	3.33747		Ngfr	0.42871
Necab2	3.33747		Hhatl	0.428827
Glb1l3	3.33747		Dpysl4	0.42958
Fbxw27	3.33747		Duoxa2	0.429642
Lyzl4os	3.33747		Pard6b	0.42967
Ccnb3	3.33747		Bcl2a1b	0.43008
LOC101055749	3.33747		Myh13	0.430101
1700011M02Rik	3.33747		Zic1	0.430288
Prame	3.33747		Top3a	0.430299
Magea2	3.33747		Fbxo27	0.43039
Gm8773	3.32819		Dbndd1	0.4304
9630028B13Rik	3.32797		Zfp473	0.430485
4933413J09Rik	3.32753		Exo1	0.430659
Gm7173	3.32753		Rec8	0.430724
B230312C02Rik	3.31938		Cd40	0.430795
Erp27	3.31919		Rpp40	0.431559
Tex14	3.31655		Svs5	0.432045
4922502D21Rik	3.31463		Cd28	0.432179
Gm5797	3.31115		Tram1l1	0.432669
Gm9926	3.31115		AW551984	0.43288
Hormad1	3.31115		Serpina3a	0.432916
1700003P14Rik	3.3059		Gm8369	0.43293
Cyct	3.3059		Plekhd1	0.433112
Atp10b	3.30474		Brinp2	0.433588
Slc45a3	3.30354		Itgb4	0.433857
Themis	3.30113		Pask	0.43427
Ifitm7	3.3005		Hist1h2bl	0.434335
4930593A02Rik	3.29862		Rtel1	0.434547
Apoh	3.2952		1700105P06Rik	0.434729
Prm3	3.29104		Tm6sf2	0.434835
Gm1141	3.28667		Saa1	0.434909
Slc37a1	3.28388		Ngef	0.435057
Fam169b	3.2836		Kif26b	0.436002
A930018P22Rik	3.28347		Nhlrc3	0.436257
Gm10486	3.28192		Hddc2	0.436259
Tmem178b	3.27955		Ugt3a2	0.436321
Adam29	3.2772		Pnma1	0.436322
Cfc1	3.27719		Pou2f2	0.436368
Dalir	3.27719		1700012B09Rik	0.436389
Taar4	3.27719		9330136K24Rik	0.436444
Dpys	3.27719		Tyw5	0.43648
Gm17801	3.27719		Ube2ql1	0.438297
Ifnk	3.27719		Acot12	0.438448
Ceacam16	3.27719		Qprt	0.438467
Fgf21	3.27719		Snord55	0.438534
1700003G18Rik	3.27719		1810044D09Rik	0.43858
Glod5	3.27719		5031434C07Rik	0.438631
Gm38425	3.27719		Gm15545	0.43881
Gm14744	3.27719		Pcnxl2	0.438848
Sdcbp2	3.27619		Tusc1	0.439117
6330407A03Rik	3.27535		Snph	0.439363
Gcnt3	3.27384		Serpina3k	0.439377
Gm5464	3.26457		Rab13	0.439396
Gm3086	3.26401		Cpne4	0.439843
Gdap1l1	3.26318		Adal	0.439978
Gm21119	3.26297		1700028P14Rik	0.440415
Grm1	3.25945		Padi1	0.440417
Tnxb	3.25774		Gm15816	0.440515
Ccr1	3.25727		Asb5	0.440553
Gm6194	3.25677		Klhl40	0.44061
March10	3.25161		Sgcg	0.44065
Clcf1	3.24838		Prr33	0.44068
Apol7d	3.2461		Miat	0.44082
Drd4	3.24585		Gal	0.440827
Cnih3	3.2428		Kcna7	0.440952
Klf14	3.24209		Slc8a3	0.441003
Ascl2	3.2392		Zbtb42	0.441424
Gm19395	3.23646		2210406O10Rik	0.441691
Prl2c2	3.23554		Gm266	0.441902
E130114P18Rik	3.23503		Itfg2	0.44196
Ptprn	3.2324		Depdc1a	0.442224
Saxo1	3.23218		Il31	0.442224
Arfgef3	3.22753		Lax1	0.442457
Fam19a2	3.22709		Hist2h2ab	0.442879
Keg1	3.22579		Dtwd2	0.443557
Fgf16	3.22477		Mok	0.443629
Trim54	3.22122		Srd5a1	0.443918
Grin3a	3.22106		Ptgfr	0.444128
Pcdhb11	3.21966		Onecut2	0.444337
Gata4	3.21876		Tdrd9	0.444468
Gsdmcl-ps	3.21876		Ppp1r1b	0.444767
Ccdc110	3.21876		Ccdc166	0.445228
Dscaml1	3.21876		Il27ra	0.445315
Gm14632	3.21876		Rbfox3	0.445641
Rtn4r	3.21817		Agbl2	0.445896
Comp	3.21781		Ttc24	0.446194
Egf	3.21769		Madcam1	0.44625
Gm6307	3.21755		AY074887	0.446918
Wasf3	3.21665		Hist1h2ah	0.446962
1700007K09Rik	3.2166		1500026H17Rik	0.447088
Gm10487	3.2166		Rbmx	0.447179
Cyp21a1	3.21599		Bco2	0.447667
Cd40lg	3.21202		Gm8439	0.44771
Teddm2	3.21181		Cyp2f2	0.448278
Mpped2	3.20895		A230056P14Rik	0.448918
2900092D14Rik	3.20887		Hist1h2ak	0.449201
A330032B11Rik	3.2039		S100pbp	0.450129
Havcr2	3.20199		Slc9b2	0.45085
Sema3d	3.20157		Gtf2b	0.451278
Eya4	3.1977		Tmem144	0.451334
B930059L03Rik	3.19099		Tmem82	0.451373
Trim66	3.18938		Hdc	0.452154
F2rl2	3.18755		Clec4a2	0.452183
Spn-ps	3.18484		Gmnn	0.452601
Aldoart2	3.17872		Ap1m2	0.452603
Spag4	3.17572		Crp	0.452669
Sez6l2	3.17335		Rabl2	0.453033
Zfp72	3.17268		Arl1	0.453269
Cdan1	3.17106		Zbed3	0.453641
Clca3a1	3.17008		Chac1	0.45427
Ankrd36	3.16941		Tuba4a	0.454579
Stab2	3.16803		Lpcat1	0.455799
Bcas3os2	3.1646		Prrt3	0.456003
Tmem35	3.16404		Dydc1	0.456169
Rab3c	3.16179		Clic6	0.456196
Tmem253	3.1615		Setd4	0.456219
Enpp3	3.16056		C1ql3	0.457173
Zfp558	3.1597		Kif23	0.457555
Npm2	3.15625		Mfsd7c	0.45756
Slc39a14	3.15384		Sntn	0.457587
Tmem150cos	3.15335		Gm6484	0.457938
Gck	3.14153		Msmp	0.458051
Rad54b	3.14135		S1pr5	0.459087
Lrriq4	3.1403		Fcamr	0.459092
CK137956	3.1403		Fbxl12os	0.459135
1700018F24Rik	3.1403		Pcgf1	0.459161
Nanog	3.13987		Nlrp6	0.459202
1700112H15Rik	3.13596		Catip	0.459217
Gm14436	3.1327		Pcdhb20	0.459514
Zfp879	3.12602		Rom1	0.459627
Sncaip	3.12403		Hist2h2be	0.459939
Pcyt1b	3.12249		Spef2	0.46025
Acsl6	3.12036		Gm15455	0.460773
Mmp3	3.11988		Lypd6	0.460981
Gstt4	3.11817		Has2os	0.461055
Pmp2	3.11815		Hist1h4c	0.461426
Zcchc18	3.11664		Wfikkn1	0.461807
Galntl5	3.11174		Lmnb1	0.461982
BC049762	3.10862		Map2k6	0.462138
Ttll8	3.10825		Hectd2	0.462417
Fam184a	3.10209		Wdr63	0.462488
Tcf23	3.10134		B330016D10Rik	0.462512
Dkkl1	3.10058		Itih2	0.46274
Tmc7	3.09628		Lrrc40	0.46286
Fgf9	3.09134		Fars2	0.463372
Fbxo39	3.0911		Angel1	0.463395
Nup210	3.091		Ms4a7	0.463927
Ahr	3.08928		Il20rb	0.464074
B230217O12Rik	3.08764		Hist1h4k	0.46428
Dnajb7	3.07884		Epb4.1l4b	0.465243
Fbn1	3.07429		Dct	0.465311
Apoa2	3.06415		C330013E15Rik	0.465376
Ncapg	3.06413		Atp2a1	0.465597
Rbakdn	3.06103		Tmem202	0.465627
Defb42	3.05741		Ifi27l2a	0.465799
Kif5a	3.05124		B430010I23Rik	0.466201
Tsku	3.04971		Rab26os	0.466569
Aff2	3.03971		Nek11	0.466914
4933402J07Rik	3.03853		Rcc1	0.467675
Peg10	3.03256		Fam26f	0.467775
Prps1l1	3.031		Itpka	0.467918
Btbd17	3.01977		Sox12	0.468107
Atp8b5	3.01171		Ccl19	0.468557
Dock4	3.00903		Mad2l1	0.468873
Apaf1	3.00383		Nup35	0.468944
Slco1a5	2.99791		Pdzd4	0.46989
4930438E09Rik	2.99726		Cd300a	0.470419
Hey2	2.98673		Aoah	0.4722
Catsper4	2.98647		Nfkbid	0.47254
Inpp5j	2.98628		Cabp1	0.472551
Gk2	2.98416		Zfp111	0.472707
Knstrn	2.98337		Tmem88b	0.473165
Celf3	2.98316		Fam195a	0.473398
Pla2g2c	2.98316		Fam109a	0.473412
1700042G07Rik	2.98045		Akr1b10	0.473459
B430319G15Rik	2.98011		Clec11a	0.473888
4932411E22Rik	2.97952		Accsl	0.474109
Oxct2b	2.97653		Pxylp1	0.474182
Gm9159	2.97397		Clec12a	0.474912
Ccl17	2.9722		1700052K11Rik	0.475384
1700065J18Rik	2.97132		Hpgds	0.475619
Gm1976	2.97128		Nit2	0.47601
Shcbp1	2.96351		Glyat	0.476085
Gm15760	2.96177		Plk3	0.476218
Tmc8	2.95819		Tspan33	0.476295
4921511H03Rik	2.95508		Atg4c	0.476373
1700001K19Rik	2.95459		Fads2	0.476512
Cd244	2.95431		Mycn	0.476661
Faxc	2.95285		Ttyh1	0.477076
Fignl1	2.94439		Txk	0.477147
Pax3	2.94259		Sms	0.477224
Gabre	2.93984		Card11	0.477332
Plb1	2.9359		Abcd1	0.47862
Exd2	2.93386		Spock3	0.478653
Hist1h2ba	2.9307		P2rx2	0.478819
Aifm3	2.92659		Rdh12	0.478852
H2afb1	2.92564		Nme6	0.479512
1500004A13Rik	2.92439		Tsfm	0.479825
Clec5a	2.92438		3110057O12Rik	0.4799
Itih4	2.92339		Vangl2	0.48061
Cxxc4	2.92092		Carns1	0.480846
Hist1h3e	2.91918		Zfp458	0.480946
1700017N19Rik	2.91894		Zfp784	0.481162
Antxr1	2.91871		5430421F17Rik	0.482519
Gm20199	2.91838		Mup2	0.483241
1700073E17Rik	2.91376		Hrc	0.483261
Pkib	2.91138		Scn1a	0.484234
Kcne3	2.91096		Ccdc148	0.484515
Klk1b27	2.91043		Cdh16	0.4847
Cd55b	2.90886		Eme2	0.484849
Tnfrsf25	2.90764		Rbmx2	0.484873
Klc3	2.90499		Fam84a	0.485039
Hes7	2.90209		Gm996	0.485401
Tcp11x2	2.90209		Mpeg1	0.485823
Spatc1	2.90198		Ptgs2	0.48608
Lemd1	2.90015		Fam150b	0.486455
Tex13a	2.90015		Spinkl	0.486875
4930407I10Rik	2.89921		Csrp2bp	0.487174
Klhl10	2.89784		Rorc	0.487381
1700019C18Rik	2.89686		Snord16a	0.487466
BB014433	2.89631		Tst	0.488222
Ryr3	2.89471		Naa40	0.488539
Gpr17	2.89353		Dpep3	0.489294
Triml1	2.89323		LOC100048884	0.489775
Fut2	2.89191		Fndc5	0.489794
Nanos1	2.88712		Zfp94	0.490093
1700034E13Rik	2.88109		Aldob	0.490208
Scn2a1	2.87767		Tcaf1	0.4907
1700066B17Rik	2.87223		4930583K01Rik	0.490896
4930579P08Rik	2.87223		Gm7244	0.490963
Slc47a2	2.87223		Celsr3	0.491363
1700071K01Rik	2.87223		Prc1	0.491649
Slfn14	2.87223		Rad51c	0.491725
4930502E09Rik	2.87223		Grid1	0.491949
1700072I22Rik	2.87223		Vmn2r-ps129	0.492353
1700023C21Rik	2.87223		1700003I22Rik	0.493197
Gzmg	2.87223		4930444F02Rik	0.493197
Adgrb1	2.87223		1700025M24Rik	0.493197
Gml2	2.87223		Gpr18	0.493252
Muc4	2.87223		Zfp653	0.493462
BC027072	2.87223		Arid3b	0.493882
Spink13	2.87223		Kctd21	0.494002
1700030N03Rik	2.87223		Ncam2	0.494176
4930554I06Rik	2.87223		Prr15	0.494229
4933406D12Rik	2.87223		Fdxacb1	0.494533
Cstl1	2.87223		Sectm1b	0.49494
2010009K17Rik	2.87223		Elfn2	0.495336
Ankrd60	2.87223		Hunk	0.495967
Gm1527	2.87223		Apoo	0.496264
Vmn2r-ps11	2.87223		Thnsl2	0.496427
1700123O12Rik	2.87223		Actl6b	0.496537
4933438K21Rik	2.87223		Col6a4	0.496927
Odam	2.87223		Sohlh1	0.497083
Naa11	2.87223		Ppcs	0.497155
Nkx6-1	2.87223		Shq1	0.49726
1700028D13Rik	2.87223		2210416O15Rik	0.497294
Olfr701	2.87223		Gnat3	0.497351
Il27	2.87223		Cnih2	0.49737
Spag11a	2.87223		Gli2	0.497374
Adam39	2.87223		Zmym1	0.497438
Triml2	2.87223		Ddc	0.49754
1700027I24Rik	2.87223		Lrrc20	0.497884
4930557A04Rik	2.87223		Igfn1	0.497914
4930567H17Rik	2.87223		Dzip1l	0.498179
1700018G05Rik	2.87223		Tle6	0.498731
Gm10057	2.87223		Pigo	0.498879
Epor	2.86882		4921511I17Rik	0.498996
Mettl1	2.8677		Gm4832	0.499152
Tha1	2.86528		Angptl3	0.499191
Crisp3	2.86347		Pcdhb19	0.49934
Faiml	2.86347		Il21r	0.499532
Prdm11	2.86329		Pak1	0.4996
Olfr656	2.86329		Itgad	0.499875
Ephx4	2.8598		Rsl1	0.500082
Nckap5l	2.85877		Krtdap	0.500219
Ppef2	2.85585		Hist1h3a	0.500402
Tdrd5	2.85549
Clec4g	2.85516
Nrk	2.8508
E130102H24Rik	2.85028
Plk5	2.8502
Cypt7	2.85019
Art2a-ps	2.84916
1700099I09Rik	2.84851
Noxred1	2.84833
1700011A15Rik	2.84781
Gm13031	2.84324
Pglyrp2	2.84003
Tiam1	2.83915
Spata16	2.83851
4931440F15Rik	2.83702
Slc9c1	2.83602
Nos1	2.83302
2410137M14Rik	2.83296
Hbegf	2.83225
Kcnc1	2.83143
Fam170b	2.82958
Ms4a13	2.82958
Akr1b7	2.82958
Spdye4b	2.82799
Wbscr17	2.82758
Nhsl1	2.82731
Cps1	2.82469
3830432H09Rik	2.82469
Tmem163	2.82469
Sebox	2.82469
Akr1c21	2.82469
Hist1h1a	2.82469
Msx2	2.82469
Trpc7	2.82469
Cntnap3	2.82469
Nuggc	2.82469
Prrt1	2.82469
Syt4	2.82469
Gm4952	2.82469
Snord14a	2.82469
Tbr1	2.82469
Pdyn	2.82469
Sstr4	2.82469
Cdh22	2.82469
Etnppl	2.82469
Baat	2.82469
Cxcl15	2.82469
Klra1	2.82469
Muc2	2.82469
Snora70	2.82469
Obp1a	2.82469
Arr3	2.82469
Chac2	2.82334
1700001L19Rik	2.82266
Gm3893	2.82127
Zim1	2.82113
Greb1l	2.82107
Slc6a1	2.82022
F730035M05Rik	2.81903
1700030F18Rik	2.81903
Gm26705	2.81903
Trim30e-ps1	2.81903
C230037L18Rik	2.81827
4930571K23Rik	2.81798
Scara3	2.81599
Slc25a34	2.81502
Klhl11	2.81245
Ankrd33b	2.81233
Gm7609	2.81187
4930563M21Rik	2.81187
4930557K07Rik	2.80817
Hdgfl1	2.80656
Gucy1a2	2.80476
Slc2a4rg-ps	2.80438
Spaca7	2.80326
Tmc3	2.80162
9430078K24Rik	2.80094
1700008O03Rik	2.80094
Il12rb1	2.80094
Gm16677	2.7998
Adam28	2.79949
Hfe2	2.79878
Cacng4	2.79767
Kcnc4	2.79682
Ndor1	2.796
Tead4	2.79186
Pcbp3	2.79184
Akr1c12	2.79101
Epb4.1l3	2.78959
Asic2	2.78515
Tmprss9	2.78442
Phf24	2.78442
AI847159	2.78358
Itgb3	2.78151
Crnde	2.78006
Pmfbp1	2.77978
Prnd	2.77857
Ppp1r16b	2.77513
Zfp536	2.77494
Creb5	2.77173
Dusp27	2.77146
Enpp6	2.76888
Il11	2.76776
Hsf4	2.76643
Angptl7	2.7646
Tssk2	2.76103
Fam71d	2.76102
Ttll4	2.75767
Pvrl4	2.75734
Fam20a	2.75395
Tmem91	2.75043
Htr7	2.74427
Abcc10	2.74309
Hypm	2.74245
Clgn	2.74065
Tssk6	2.74062
4933416M07Rik	2.73836
Eno2	2.73719
Lamp3	2.7351
Gm18853	2.73383
Gm17757	2.73383
Sh3tc2	2.73062
C330013J21Rik	2.72882
Phldb3	2.72744
Car12	2.72616
Tex15	2.72115
1700037C18Rik	2.71694
A430090L17Rik	2.71513
Slitrk1	2.71301
Pln	2.71132
Cited1	2.71045
Dll3	2.70906
Ica1l	2.70711
9330133O14Rik	2.70637
Asxl3	2.70494
Slfn10-ps	2.70426
Tppp2	2.70295
4930579H20Rik	2.70232
Kif21b	2.70153
Spag1	2.70122
1700018B08Rik	2.69945
L1td1	2.69773
Pla2g5	2.69649
1700123L14Rik	2.69503
2810468N07Rik	2.6924
Nrcam	2.69064
Kcnj12	2.69001
Neu2	2.68702
Nfatc4	2.68654
Btk	2.6852
Cyp2u1	2.68179
Prr32	2.67935
Slc46a2	2.67581
Zscan20	2.66919
Trim7	2.666
Epn3	2.6634
Sppl2c	2.6634
Prr22	2.6634
Zfp595	2.66185
Gm10658	2.66071
Zdhhc8	2.65891
Gprin3	2.65715
A630001G21Rik	2.65711
Helq	2.65681
9430069I07Rik	2.65609
Wdr20rt	2.65481
2610028E06Rik	2.65481
Wbscr28	2.65481
Ankrd61	2.65481
Rgs22	2.65463
Hmgb4	2.65408
Phyhip	2.65305
Wt1	2.65268
Star	2.65266
Syce1	2.65184
Ahrr	2.65167
Fancd2os	2.64977
Dnah8	2.64931
1700020N15Rik	2.64807
Vwa7	2.64635
4933408J17Rik	2.64485
Ocln	2.64425
Tuba3a	2.64349
Klhl35	2.64139
Amer2	2.63569
Hecw2	2.63406
Tmem102	2.63249
D1Pas1	2.63216
4930538K18Rik	2.63136
Morn3	2.62905
Sox18	2.62826
Sh2d2a	2.628
Actg2	2.62778
Svep1	2.62648
Inha	2.62552
Rbmxl2	2.62527
4933402J10Rik	2.62298
1700084M14Rik	2.62298
Robo2	2.62127
Sap18	2.62092
Bnc1	2.61744
6030443J06Rik	2.61729
Arrdc5	2.61601
Pgam2	2.61553
Lrrc34	2.6133
Tmem71	2.61323
Ropn1l	2.61009
Gm6568	2.60983
Zpbp	2.6081
Micalcl	2.60658
Scn4b	2.60643
3300005D01Rik	2.60438
4930592I03Rik	2.60361
Sfmbt2	2.60245
Hs3st3b1	2.60158
Stmn1-rs1	2.60063
Tceal6	2.60046
Gm16548	2.59806
Gm2016	2.59775
4930565N06Rik	2.59767
Ccdc14	2.59736
Zbtb46	2.5966
Bpi	2.59647
Tmem154	2.59615
Slc25a36	2.59603
H2-T24	2.59516
Dpep2	2.59366
Prim2	2.59219
Ddx4	2.58843
Crtc2	2.58749
Hoxd10	2.58747
Pabpc2	2.58626
Atl1	2.58617
Aard	2.58598
1700020N18Rik	2.58487
Kirrel3	2.58456
Lca5l	2.58404
Gm10638	2.58207
Gm10375	2.58198
Olfr173	2.58128
Stag3	2.58075
Ackr2	2.58015
4932418E24Rik	2.57938
P2ry2	2.57866
Trp53cor1	2.5767
Acan	2.57498
Chrna1	2.57238
Gfod1	2.57188
Wfdc1	2.57174
Nova2	2.57038
Kif24	2.56975
D630041G03Rik	2.56928
Itga2b	2.56921
Serpinb1b	2.56865
Syne3	2.56737
Il31ra	2.56645
Tktl1	2.56605
Kcnj13	2.56582
Gm10731	2.56563
Ankrd9	2.56396
Rassf5	2.5622
Sarm1	2.56136
Prkcg	2.55712
Pex5l	2.557
Dnm1	2.55609
Slc13a5	2.55584
Ano9	2.55584
Gm3558	2.55464
Odf3	2.55404
Hmbox1	2.55339
BC100451	2.54696
Bcat1	2.54471
Prdm5	2.54382
Kcnq5	2.5424
Shisa4	2.5352
Sftpc	2.53226
Nr1i2	2.53226
Gdpd3	2.53197
Ggn	2.53087
Slc4a11	2.52814
Gpr165	2.52597
4930563D23Rik	2.52412
Rad18	2.52399
4930469G21Rik	2.52301
Myh3	2.52301
Fn1	2.52171
4933400F21Rik	2.51798
1700016D06Rik	2.51782
Gm10532	2.51382
Acnat2	2.51382
Ccer1	2.51309
Eid3	2.51301
Tnc	2.51084
Prss53	2.50847
Tbx21	2.50763
St14	2.50616
Orai2	2.50505
Ccdc81	2.50393
Israa	2.50161
Shroom4	2.49961
Als2cr11	2.49516
Csnka2ip	2.49212
D930048N14Rik	2.48973
Adamts6	2.4881
Gp5	2.48571
Rnf151	2.48365
Fgd2	2.48275
Cyp2j13	2.48241
Pebp4	2.48143
Phf7	2.48118
Nrip2	2.47906
1700003F12Rik	2.47877
Mesp1	2.47823
Trim36	2.4771
Tcp10b	2.47629
Add2	2.4739
Sema3e	2.47234
Ascc2	2.47135
Nfam1	2.46766
Tmem129	2.465
AI661453	2.46475
Snhg14	2.46465
Bmp3	2.46347
Slc17a6	2.4598
Ttc9	2.45884
Ly6f	2.4584
4930455C13Rik	2.45575
Als2cl	2.45543
Capn9	2.45387
Klf11	2.44667
Gldc	2.44612
1700003D09Rik	2.44564
Gm11780	2.44116
Cetn1	2.44099
Ctgf	2.4409
Qpct	2.44004
Zbtb8a	2.43983
Fam71f2	2.43887
Ccdc126	2.43847
Fbxw10	2.43804
Mdfi	2.43663
Ptchd4	2.43477
Plet1os	2.43358
Srgap3	2.43207
1700100I10Rik	2.43146
Arhgap28	2.42922
Igdcc3	2.42816
Dnah7a	2.4265
Sun3	2.42455
4930522H14Rik	2.42455
Ranbp17	2.42431
Cabs1	2.42277
Gpc6	2.42181
Syt1	2.41941
Clip4	2.41923
Fam227a	2.41847
Zfp607	2.41829
BC039771	2.41795
Wisp2	2.4174
Fam196a	2.41675
Kcnj15	2.41674
Asphd1	2.41608
Pbx4	2.41563
Wdr47	2.4112
4930578I06Rik	2.41108
Ddias	2.41088
Igf2bp3	2.40977
Fam161b	2.40969
Snora26	2.40736
Amer3	2.40517
Gm16432	2.40517
4930444G20Rik	2.40517
4933411G06Rik	2.40517
4930553C11Rik	2.40517
Slc36a3	2.40517
1700125H20Rik	2.40517
1700106J16Rik	2.40517
1700064M15Rik	2.40517
4930519D14Rik	2.40517
Neurog1	2.40517
Vpreb2	2.40517
Olfr165	2.40517
Prss29	2.40517
Tulp1	2.40517
Gm13547	2.40517
4930568D16Rik	2.40517
Defb23	2.40517
Wfdc11	2.40517
1700025C18Rik	2.40517
1700017G19Rik	2.40517
Ndst4	2.40517
4930448K20Rik	2.40517
9530080O11Rik	2.40517
4933407E24Rik	2.40517
1700003C15Rik	2.40517
G6pd2	2.40517
Uchl1os	2.40517
Gm6408	2.40517
Ankrd7	2.40517
Olfr456	2.40517
1700065L07Rik	2.40517
Klra8	2.40517
Foxa3	2.40517
Nell1os	2.40517
Tcerg1l	2.40517
Gm15056	2.40517
Defb1	2.40517
Poteg	2.40517
Tmem225	2.40517
4933407I05Rik	2.40517
Trim42	2.40517
Prss44	2.40517
Prss46	2.40517
Scn10a	2.40517
4930402K13Rik	2.40517
Gm14477	2.40517
Gm14819	2.40517
Gm10147	2.40517
Gm6121	2.40517
Fam122c	2.40517
Gm14725	2.40517
Fam47c	2.40517
Trpc5os	2.40517
Cldn34b1	2.40517
4632427E13Rik	2.40408
Cyp11a1	2.40399
Dcaf12l1	2.40105
Sytl2	2.40029
4930456L15Rik	2.39705
9530051G07Rik	2.3968
Gprc5c	2.39603
1700010I14Rik	2.39333
Dffb	2.39048
Sec14l2	2.39036
Arl14epl	2.39033
Tnfrsf14	2.39033
Mageb3	2.39019
Pla2g10	2.3898
Tmem240	2.38948
Trim63	2.38614
E030011O05Rik	2.38567
Fam50b	2.38498
Zc3hav1l	2.38487
1700012I11Rik	2.38412
Msln	2.38382
Spata1	2.38372
Pramef12	2.38369
Gabrq	2.3836
Slitrk2	2.38328
AI507597	2.38328
4933432I09Rik	2.38312
Dsg1a	2.38312
Zfp689	2.38153
Psma8	2.38147
Klhl29	2.38123
Cd3g	2.38056
Dleu7	2.37922
Spns3	2.37894
4933417O13Rik	2.3777
Sell	2.3759
1700029I15Rik	2.37578
Gm13032	2.37399
Slc14a2	2.37387
Cldn14	2.37292
Gdf11	2.3709
Itprip	2.36979
Gm10538	2.36978
Gm16701	2.36978
Trpv3	2.36978
Gpr33	2.36978
Ear10	2.36978
Cldn6	2.36978
Olfr107	2.36978
Npy6r	2.36978
Ypel4	2.36978
Hao1	2.36978
A630075F10Rik	2.36978
Ambp	2.36978
Cyp4a29	2.36978
Cyp3a41a	2.36978
Ctnna2	2.36978
4933427D06Rik	2.36978
E030018B13Rik	2.36978
Ascl3	2.36978
A430078G23Rik	2.36978
Atp2c2	2.36978
Frmpd3	2.36978
Epgn	2.36971
Fosb	2.36967
Atp8b1	2.36922
Tnfsf11	2.36899
Oxgr1	2.36899
Amy2a4	2.36899
Amy2a2	2.36899
Mctp2	2.36899
4933411K16Rik	2.36869
Tox2	2.36793
Gm10591	2.3672
Gm13304	2.3672
Gm21541	2.3672
Bcl2l15	2.36585
Prickle4	2.36538
Oxtr	2.36503
Dact1	2.3633
Mc5r	2.36296
Zdhhc23	2.36286
Akr1cl	2.36258
Gcgr	2.35896
Myh15	2.35896
Tnfrsf12a	2.35895
Neurod2	2.35888
Slitrk4	2.35888
Lrrc31	2.3584
Car10	2.35833
Syt17	2.35833
Zwilch	2.35762
Phxr4	2.35569
Nr6a1	2.35538
Rpl3l	2.3543
Tomm6os	2.35421
Il9r	2.35386
Cxcr4	2.35384
F630206G17Rik	2.35124
Apof	2.34957
Nog	2.3495
Gm5779	2.34897
Myl7	2.34885
Msh5	2.34781
Zfp345	2.34763
Rpl10l	2.34712
Scn5a	2.34603
Gm20743	2.34501
Hoxa13	2.34376
Slc9a4	2.34165
Tcp11	2.34149
1810006J02Rik	2.34096
Erich3	2.34022
Hivep3	2.33861
BC061195	2.33742
Cacna1g	2.33693
Unc80	2.33641
A330023F24Rik	2.33363
Xist	2.33311
Cyth1	2.33223
Rep15	2.33109
Papln	2.33059
Nos2	2.33051
E330020D12Rik	2.32986
Pdgfrb	2.32954
Diras1	2.32894
4921536K21Rik	2.3275
Pin1rt1	2.32683
Clca2	2.32677
4933416C03Rik	2.3267
Sync	2.32663
4921504A21Rik	2.32631
Kcnb2	2.32609
1700016H13Rik	2.3255
Gm16894	2.32493
Ms4a8a	2.32406
Kit	2.32338
Psg16	2.32293
H2-Ob	2.32283
Avil	2.32272
Pramel4	2.32211
Uroc1	2.32208
Gpr135	2.32098
Tsix	2.32097
Pcdhga8	2.31978
Folr1	2.31895
Shcbp1l	2.31796
Snord82	2.3176
Rps6ka6	2.31698
Ido2	2.31608
Pi16	2.31584
Ppfia3	2.31466
Adam1a	2.31359
Mdm1	2.31265
Csmd2	2.31254
Wdr54	2.31229
Foxd2os	2.3115
Camk4	2.31125
Fbln2	2.31121
Il2ra	2.30935
Gsc	2.30804
Prickle2	2.30742
Mapt	2.30575
Ccdc136	2.30294
Mup15	2.30229
Kifc1	2.30168
Zmynd12	2.30137
Fbxl19	2.2982
Plekhg6	2.29815
Nsg2	2.29745
Plaur	2.29705
Adgrl3	2.2962
A730017C20Rik	2.29541
Cenpo	2.29226
Gapdhs	2.29144
Prss45	2.29013
9830132P13Rik	2.28882
Mcc	2.28802
Kank3	2.28799
Vgll3	2.28702
Adam22	2.2865
Tuba3b	2.28477
Sult6b1	2.28392
Ptprq	2.28052
Saysd1	2.27862
Tyms-ps	2.2779
Eogt	2.27658
1700034J05Rik	2.27622
Fam26e	2.27601
Spata33	2.27535
Ldhc	2.27399
AI182371	2.27382
Sik1	2.27357
Mrgprb1	2.27327
Smpd3	2.27185
Wt1os	2.27172
Fkbp10	2.26945
Gadl1	2.269
1700047M11Rik	2.2685
Gm13102	2.268
Hist2h3b	2.26705
4930461G14Rik	2.26705
Pydc4	2.2667
5031414D18Rik	2.2667
Fut7	2.26581
1700129C05Rik	2.26581
Ddn	2.2656
Dclk2	2.26503
Hpx	2.26343
AF366264	2.26339
Actl10	2.26023
Ccser1	2.26017
Atcayos	2.26014
Pram1	2.2601
Lekr1	2.25831
Tcte3	2.25549
Prkg2	2.2551
Cyp4f17	2.25432
Ube2d2b	2.25411
Cldn3	2.25407
Lgi2	2.25348
Trim34b	2.25242
Park2	2.25234
Cxcr3	2.25213
Ppp1r3fos	2.25157
Mbp	2.25058
A530032D15Rik	2.24861
BC061237	2.24766
Pisd-ps2	2.24613
Pou3f1	2.24592
Arhgap6	2.24445
Musk	2.24409
Zfp398	2.24325
Cd300lf	2.24239
Plagl2	2.2393
Plekhg2	2.23926
Islr	2.23917
Ccdc169	2.23917
Nipal3	2.23798
Amy2a3	2.23716
Slc15a5	2.23608
Gm10825	2.23554
Eps8l1	2.23429
Wdr4	2.23371
Tmem247	2.23089
Id4	2.23061
Fbxo24	2.22586
Klhl23	2.22414
1700019D03Rik	2.22368
Tle2	2.22361
Gm11166	2.22361
Ltb4r1	2.22281
Pcdhga12	2.22208
Gm3448	2.22119
Cnksr1	2.22108
Allc	2.22099
Cdk5rap2	2.22051
Serpinb10	2.21772
Ccdc83	2.21756
Gm3417	2.21631
Hspb7	2.21553
2610206C17Rik	2.21391
Them7	2.21348
Rasl10b	2.21337
Tbc1d9	2.21334
Leng8	2.21307
5031426D15Rik	2.21285
Uchl1	2.21271
C77080	2.21234
Iqgap3	2.2123
Meg3	2.21079
8430419L09Rik	2.20982
Nav1	2.20973
4933409K07Rik	2.20898
Fbn2	2.20896
Gsg2	2.20814
Ptprn2	2.20781
Plekhg4	2.20745
Tdrd6	2.20727
Pkhd1	2.20711
Spon2	2.20622
Hrasls5	2.20607
Slc8a2	2.20552
Actl9	2.20474
Gm5796	2.20341
Gm11213	2.20264
Cyth3	2.20163
Adamts7	2.20058
Ebf4	2.19969
1700015F17Rik	2.19917
Csf2rb2	2.19908
Pira2	2.19856
Trim17	2.19829
4930487H11Rik	2.1969
Pvalb	2.19547
Cers3	2.19431
4931409K22Rik	2.19422
2010107G23Rik	2.19296
Wdhd1	2.19231
Cylc2	2.19163
Il5ra	2.19056
Arl4d	2.18887
Slc17a9	2.18848
Cadm3	2.18763
Aqp5	2.18673
Prss23	2.18617
Gm6639	2.18523
Lctl	2.18474
1700084E18Rik	2.18466
Sel1l2	2.18438
Mrgpre	2.18162
Clp1	2.18145
Zkscan8	2.18114
BC051142	2.18074
Kifc2	2.17914
Col19a1	2.17879
1810008I18Rik	2.1778
Zfp438	2.17716
Dnajb8	2.17707
Wbscr25	2.17655
Sertad4	2.1755
Fabp9	2.17548
Fam129a	2.17495
Lilra5	2.17481
Rnf43	2.17321
Tpsb2	2.17221
Pappa	2.17086
Abcc3	2.16921
3830403N18Rik	2.16816
Pprc1	2.16751
Cldn15	2.16608
Stat4	2.16506
6530403H02Rik	2.16469
Marc1	2.16429
Npas3	2.16425
Adcy3	2.16279
Klrg1	2.16172
AA414768	2.16166
Clk2	2.16152
Hsf5	2.16062
Sema3a	2.1577
Pwp2	2.15691
Tssk1	2.15622
Itga1	2.15608
Slc6a4	2.15585
Gm10785	2.15453
As3mt	2.15286
4930545L23Rik	2.15224
Naip6	2.15171
Trim6	2.15071
Cd86	2.14897
Adgrd1	2.14818
Fos	2.14616
Calr3	2.14493
Klf2	2.14387
Plekhh2	2.14361
Daam2	2.14247
Gpr182	2.14221
Cyp7b1	2.14189
[truncated: 178 more rows]
